# Supplementary material for: RIPOR2 Expression Decreased by HPV-16 E6 and E7 Oncoproteins: An Opportunity in the Search for Prognostic Biomarkers in Cervical Cancer
Source: Cells. 2022 Dec 6;11(23):3942. doi: 10.3390/cells11233942 (PMC9740487; doi:10.3390/cells11233942)
Supplement: Supplementary file 1 [file cells-11-03942-s001.zip]

Archive with 3 entries (3 files):
- Table S1 Primers used in this work.pdf
- Table S2 Gene expression profiles of E616 expressing cells (2).xls
- Table S3 Gene expression profiles of E716 expressing cells.xls
