# Supplementary material for: RIPOR2 Expression Decreased by HPV-16 E6 and E7 Oncoproteins: An Opportunity in the Search for Prognostic Biomarkers in Cervical Cancer
Source: Cells. 2022 Dec 6;11(23):3942. doi: 10.3390/cells11233942 (PMC9740487; doi:10.3390/cells11233942)
Supplement: Supplementary file 1 [file cells-11-03942-s001.zip › Table S2 Gene expression profiles of E616 expressing cells (2).xls]

gene_id	log2foldchange	padjust	gene_name
ENSG00000185008	5.309659398	0	ROBO2
ENSG00000145349	-3.541791357	0	CAMK2D
ENSG00000164099	3.656161139	0	PRSS12
ENSG00000105825	-6.614982581	0	TFPI2
ENSG00000165092	-6.408809937	0	ALDH1A1
ENSG00000135046	-5.863889708	0	ANXA1
ENSG00000198963	5.121122624	0	RORB
ENSG00000107611	-5.156317155	0	CUBN
ENSG00000026025	-5.305566406	0	VIM
ENSG00000101210	3.140884188	0	EEF1A2
ENSG00000067798	-5.021964577	8.79E-268	NAV3
ENSG00000067715	-5.667691109	2.74E-242	SYT1
ENSG00000066032	5.402390386	3.10E-233	CTNNA2
ENSG00000242265	-2.312773973	3.16E-232	PEG10
ENSG00000141526	4.456874643	1.38E-224	SLC16A3
ENSG00000016082	2.421930687	1.39E-223	ISL1
ENSG00000170145	1.86845379	9.48E-222	SIK2
ENSG00000117525	-3.987002916	8.04E-219	F3
ENSG00000110092	2.009236201	4.09E-212	CCND1
ENSG00000136158	-4.421119996	1.36E-211	SPRY2
ENSG00000116833	1.957284194	1.07E-207	NR5A2
ENSG00000184357	2.589662367	4.54E-184	HIST1H1B
ENSG00000049130	-4.678442615	1.17E-183	KITLG
ENSG00000275379	5.131543741	1.16E-181	HIST1H3I
ENSG00000171951	2.306325437	3.93E-169	SCG2
ENSG00000091436	1.670043128	5.26E-167	MAP3K20
ENSG00000172159	-4.267614682	9.58E-157	FRMD3
ENSG00000070193	-2.754292794	5.39E-149	FGF10
ENSG00000198947	4.381176586	1.28E-140	DMD
ENSG00000040341	1.75103397	1.93E-139	STAU2
ENSG00000126733	-4.631092377	3.48E-137	DACH2
ENSG00000214415	2.603039451	1.51E-136	GNAT3
ENSG00000106617	-1.968891231	1.67E-136	PRKAG2
ENSG00000170989	3.501082341	6.59E-134	S1PR1
ENSG00000276903	4.518120087	2.49E-133	HIST1H2AL
ENSG00000274021	-3.728077979	2.56E-132	AC024909.2
ENSG00000156531	-1.407339066	4.74E-128	PHF6
ENSG00000106034	3.17617657	5.88E-124	CPED1
ENSG00000134333	1.532205924	1.14E-122	LDHA
ENSG00000069122	-3.293844699	8.55E-118	ADGRF5
ENSG00000254166	3.451459319	1.07E-111	CASC19
ENSG00000116962	-2.231957534	1.45E-111	NID1
ENSG00000277443	-4.12868064	2.76E-110	MARCKS
ENSG00000101384	-3.846162325	1.01E-107	JAG1
ENSG00000121039	1.62288888	8.99E-106	RDH10
ENSG00000205726	1.356715022	6.48E-105	ITSN1
ENSG00000269821	4.145370179	3.43E-104	KCNQ1OT1
ENSG00000092820	1.406700021	1.08E-102	EZR
ENSG00000203952	-3.155311093	6.62E-95	CCDC160
ENSG00000271615	3.988820337	3.83E-92	ACTG1P22
ENSG00000198846	-3.895909917	5.81E-91	TOX
ENSG00000120594	-3.366193473	1.57E-90	PLXDC2
ENSG00000180801	-3.730186095	6.86E-90	ARSJ
ENSG00000028116	1.568008399	1.56E-89	VRK2
ENSG00000198780	-1.393208292	7.70E-89	FAM169A
ENSG00000110700	1.25740978	4.12E-86	RPS13
ENSG00000136111	2.056284754	8.55E-86	TBC1D4
ENSG00000143248	-1.293725428	1.06E-83	RGS5
ENSG00000047365	-3.799366905	5.84E-83	ARAP2
ENSG00000166923	2.999575065	8.48E-82	GREM1
ENSG00000180530	-2.174036986	9.32E-82	NRIP1
ENSG00000275713	-3.579000393	4.62E-81	HIST1H2BH
ENSG00000198743	-1.710177835	7.06E-79	SLC5A3
ENSG00000154027	3.502558871	1.75E-78	AK5
ENSG00000163530	1.644551622	2.40E-78	DPPA2
ENSG00000154188	-2.733160289	3.16E-77	ANGPT1
ENSG00000146242	-2.819198012	4.88E-76	TPBG
ENSG00000163637	-3.267781746	8.19E-74	PRICKLE2
ENSG00000147862	1.014685711	1.23E-73	NFIB
ENSG00000118971	-3.143262304	3.17E-72	CCND2
ENSG00000075223	1.095738287	3.77E-70	SEMA3C
ENSG00000145431	1.175495077	1.56E-69	PDGFC
ENSG00000104332	-2.55776623	3.43E-69	SFRP1
ENSG00000169047	-1.136311213	3.99E-69	IRS1
ENSG00000067057	1.043906636	1.18E-68	PFKP
ENSG00000162931	-3.51457608	1.37E-68	TRIM17
ENSG00000184916	2.404834161	3.29E-65	JAG2
ENSG00000140538	-2.239296242	7.64E-65	NTRK3
ENSG00000148484	-1.281823367	4.67E-64	RSU1
ENSG00000111885	-3.08947687	2.12E-63	MAN1A1
ENSG00000184368	1.456736563	1.04E-62	MAP7D2
ENSG00000038427	-3.26265866	1.42E-62	VCAN
ENSG00000150630	1.819966151	1.99E-61	VEGFC
ENSG00000107614	-2.172190617	2.37E-61	TRDMT1
ENSG00000139318	-1.140793932	4.14E-61	DUSP6
ENSG00000134531	-0.945683695	3.58E-60	EMP1
ENSG00000076554	1.210962423	8.91E-60	TPD52
ENSG00000198756	-1.814137921	1.56E-57	COLGALT2
ENSG00000141449	1.927413874	2.22E-57	GREB1L
ENSG00000131016	1.707160632	4.71E-57	AKAP12
ENSG00000162627	-2.960011785	9.22E-57	SNX7
ENSG00000196705	3.180999155	2.56E-55	ZNF431
ENSG00000143341	1.137378103	8.69E-55	HMCN1
ENSG00000011405	0.920760152	2.08E-52	PIK3C2A
ENSG00000196730	-1.633025718	5.19E-52	DAPK1
ENSG00000109790	-1.029689415	1.24E-51	KLHL5
ENSG00000109099	-1.87442098	2.20E-51	PMP22
ENSG00000169439	-1.941971962	2.25E-51	SDC2
ENSG00000182447	-3.003908758	7.00E-51	OTOL1
ENSG00000176978	1.836268784	4.42E-50	DPP7
ENSG00000178150	-1.558375011	4.92E-50	ZNF114
ENSG00000118946	-3.011654937	1.15E-49	PCDH17
ENSG00000148143	-2.879023536	1.25E-49	ZNF462
ENSG00000197121	-1.331491381	1.48E-49	PGAP1
ENSG00000139737	-2.847612014	2.54E-49	SLAIN1
ENSG00000283638	-2.761209355	3.33E-49	AC002407.1
ENSG00000145555	1.602661827	7.52E-49	MYO10
ENSG00000145526	2.0424657	1.44E-48	CDH18
ENSG00000135842	-1.389732845	3.38E-48	FAM129A
ENSG00000116711	2.823941846	7.25E-48	PLA2G4A
ENSG00000206560	1.000539287	1.95E-47	ANKRD28
ENSG00000233836	2.947627126	6.90E-45	AC139769.1
ENSG00000285894	2.949673311	9.74E-45	AL136372.2
ENSG00000096433	1.576359134	1.30E-43	ITPR3
ENSG00000140015	-1.21602366	5.79E-43	KCNH5
ENSG00000137558	1.573802095	7.19E-43	PI15
ENSG00000116679	-0.867345607	3.49E-42	IVNS1ABP
ENSG00000103018	-0.789602357	5.06E-42	CYB5B
ENSG00000069869	0.760323006	3.23E-41	NEDD4
ENSG00000177685	2.259880192	6.80E-41	CRACR2B
ENSG00000065413	-2.048481531	8.09E-41	ANKRD44
ENSG00000182985	-1.846655449	1.03E-40	CADM1
ENSG00000180336	1.619239417	3.91E-40	MEIOC
ENSG00000189060	-1.301596726	1.69E-39	H1F0
ENSG00000139323	-1.062856117	1.86E-39	POC1B
ENSG00000205542	-1.143703782	6.29E-39	TMSB4X
ENSG00000177613	-1.754302199	6.29E-39	CSTF2T
ENSG00000070882	1.000263883	6.52E-39	OSBPL3
ENSG00000111913	-2.622165877	7.16E-39	RIPOR2
ENSG00000164111	-0.835572733	3.45E-38	ANXA5
ENSG00000230426	2.726484897	7.49E-38	ERVMER61-1
ENSG00000178773	1.161234915	1.31E-37	CPNE7
ENSG00000136603	-1.103231888	1.69E-37	SKIL
ENSG00000092421	-2.117980158	1.10E-36	SEMA6A
ENSG00000278771	0.887965076	3.90E-36	RN7SL3
ENSG00000172201	-1.19855964	1.02E-35	ID4
ENSG00000170571	1.126912722	1.13E-35	EMB
ENSG00000102144	0.652831108	1.74E-35	PGK1
ENSG00000050555	2.067295652	1.98E-35	LAMC3
ENSG00000184349	-2.57895697	2.10E-35	EFNA5
ENSG00000163545	-2.127964857	2.28E-35	NUAK2
ENSG00000157827	0.69022023	5.54E-35	FMNL2
ENSG00000103187	0.942377276	7.36E-35	COTL1
ENSG00000130294	0.734840972	7.33E-34	KIF1A
ENSG00000067900	0.822715158	2.98E-33	ROCK1
ENSG00000171492	0.813151179	3.72E-33	LRRC8D
ENSG00000102038	-0.706472755	1.06E-32	SMARCA1
ENSG00000164830	-2.253427669	1.29E-32	OXR1
ENSG00000188522	1.649914072	1.61E-32	FAM83G
ENSG00000162433	1.074377241	1.82E-32	AK4
ENSG00000111249	-1.884716616	2.58E-32	CUX2
ENSG00000132669	-2.50271575	3.03E-32	RIN2
ENSG00000229124	-2.519886058	4.29E-32	VIM-AS1
ENSG00000179083	1.348420014	5.35E-32	FAM133A
ENSG00000124785	-1.55939345	9.18E-32	NRN1
ENSG00000188641	-2.272752915	1.69E-31	DPYD
ENSG00000246363	-2.435832614	7.50E-31	LINC02458
ENSG00000105419	-1.14898416	1.05E-30	MEIS3
ENSG00000106066	-2.46975458	1.52E-30	CPVL
ENSG00000168772	-1.27684803	2.21E-30	CXXC4
ENSG00000105939	-0.800318539	2.53E-30	ZC3HAV1
ENSG00000107372	-0.754939381	2.95E-30	ZFAND5
ENSG00000177150	0.829788517	1.46E-29	FAM210A
ENSG00000161249	-1.486916706	2.41E-29	DMKN
ENSG00000091490	-1.199274301	2.72E-29	SEL1L3
ENSG00000173208	1.473736927	2.96E-29	ABCD2
ENSG00000166165	0.709004362	3.01E-29	CKB
ENSG00000137801	-0.998537059	7.52E-29	THBS1
ENSG00000070961	0.789542547	9.61E-29	ATP2B1
ENSG00000198168	1.122426026	1.04E-28	SVIP
ENSG00000119547	-1.759325829	1.32E-28	ONECUT2
ENSG00000179046	1.003285559	1.76E-28	TRIML2
ENSG00000107438	1.604742814	2.96E-28	PDLIM1
ENSG00000171314	0.678439992	3.21E-28	PGAM1
ENSG00000149257	-0.897547665	6.65E-28	SERPINH1
ENSG00000074695	-0.772798601	9.66E-28	LMAN1
ENSG00000078668	0.726327366	1.03E-27	VDAC3
ENSG00000114019	-0.832344037	1.14E-27	AMOTL2
ENSG00000111305	-1.998286414	2.12E-27	GSG1
ENSG00000102699	0.78971401	3.08E-27	PARP4
ENSG00000110756	0.981063183	5.07E-27	HPS5
ENSG00000074800	0.572181907	1.16E-26	ENO1
ENSG00000110811	1.435552208	1.36E-26	P3H3
ENSG00000145703	-2.172155159	1.75E-26	IQGAP2
ENSG00000102265	0.992651497	2.20E-26	TIMP1
ENSG00000237896	1.661969622	7.79E-26	AC005008.2
ENSG00000188848	0.931266918	8.15E-26	BEND4
ENSG00000110696	0.783973668	1.42E-25	C11orf58
ENSG00000258084	-2.261607011	1.76E-25	AC128707.1
ENSG00000136997	0.728901269	2.11E-25	MYC
ENSG00000148926	-1.256882186	3.34E-25	ADM
ENSG00000135218	0.666223544	1.20E-24	CD36
ENSG00000167785	-1.931043052	1.30E-24	ZNF558
ENSG00000162599	0.74020469	2.05E-24	NFIA
ENSG00000170017	-2.059486284	2.14E-24	ALCAM
ENSG00000111640	0.567894235	2.70E-24	GAPDH
ENSG00000110768	0.960656549	4.96E-24	GTF2H1
ENSG00000176171	0.876133483	1.21E-23	BNIP3
ENSG00000152056	1.17900095	1.72E-23	AP1S3
ENSG00000138722	-1.160714674	2.09E-23	MMRN1
ENSG00000111110	-2.151004737	3.86E-23	PPM1H
ENSG00000066279	0.682097544	4.52E-23	ASPM
ENSG00000226950	0.70455989	8.88E-23	DANCR
ENSG00000171246	1.505639801	2.03E-22	NPTX1
ENSG00000127990	-1.363716533	2.17E-22	SGCE
ENSG00000077942	1.618123577	2.36E-22	FBLN1
ENSG00000113356	0.870462082	2.93E-22	POLR3G
ENSG00000185686	0.864527991	3.53E-22	PRAME
ENSG00000007264	1.064121673	5.22E-22	MATK
ENSG00000116667	-0.942027916	6.46E-22	C1orf21
ENSG00000183644	0.679356947	7.51E-22	C11orf88
ENSG00000166788	0.992928658	1.43E-21	SAAL1
ENSG00000104067	0.522963493	1.53E-21	TJP1
ENSG00000169169	0.992839763	1.62E-21	CPT1C
ENSG00000101972	0.601257464	1.84E-21	STAG2
ENSG00000058668	-1.480818828	3.69E-21	ATP2B4
ENSG00000111674	1.335916842	5.03E-21	ENO2
ENSG00000115414	-2.04574628	5.58E-21	FN1
ENSG00000135750	-2.049425295	6.83E-21	KCNK1
ENSG00000102908	-0.67203352	9.12E-21	NFAT5
ENSG00000157020	0.745072201	1.79E-20	SEC13
ENSG00000171617	-1.389436356	2.23E-20	ENC1
ENSG00000233997	1.376893468	2.34E-20	LINC01425
ENSG00000087253	-1.741913772	2.63E-20	LPCAT2
ENSG00000110713	-0.574079976	2.63E-20	NUP98
ENSG00000141404	-1.931143095	2.67E-20	GNAL
ENSG00000169604	-0.861366424	7.09E-20	ANTXR1
ENSG00000177200	0.637600612	7.59E-20	CHD9
ENSG00000063978	0.662136212	7.62E-20	RNF4
ENSG00000188211	1.482507315	7.85E-20	NCR3LG1
ENSG00000124126	-1.348617403	8.15E-20	PREX1
ENSG00000181104	-1.083467059	9.78E-20	F2R
ENSG00000165476	0.74330384	1.08E-19	REEP3
ENSG00000133863	0.748218211	1.15E-19	TEX15
ENSG00000071242	-1.671828862	1.54E-19	RPS6KA2
ENSG00000162039	1.211468922	1.60E-19	MEIOB
ENSG00000162664	0.701240836	2.40E-19	ZNF326
ENSG00000163808	-0.752561924	2.68E-19	KIF15
ENSG00000107984	-1.898728177	3.39E-19	DKK1
ENSG00000169756	-0.642469683	3.61E-19	LIMS1
ENSG00000160691	0.593954768	4.42E-19	SHC1
ENSG00000060718	-1.853806114	4.94E-19	COL11A1
ENSG00000074319	1.001088207	8.12E-19	TSG101
ENSG00000148677	-0.519910232	8.55E-19	ANKRD1
ENSG00000204574	0.610802741	1.01E-18	ABCF1
ENSG00000110090	0.791166118	1.03E-18	CPT1A
ENSG00000131459	0.917461957	1.31E-18	GFPT2
ENSG00000113318	1.131390944	1.48E-18	MSH3
ENSG00000069188	-1.855954754	1.55E-18	SDK2
ENSG00000148175	1.224488085	1.69E-18	STOM
ENSG00000168028	0.450447176	2.13E-18	RPSA
ENSG00000167468	0.564005115	3.13E-18	GPX4
ENSG00000179119	0.948435527	3.68E-18	SPTY2D1
ENSG00000134532	0.559503746	4.14E-18	SOX5
ENSG00000270344	-1.604098344	5.08E-18	POC1B-AS1
ENSG00000047644	-1.149448696	1.20E-17	WWC3
ENSG00000257156	-1.879099538	1.34E-17	AC024909.1
ENSG00000127603	0.530055009	1.69E-17	MACF1
ENSG00000151612	-1.532296332	1.82E-17	ZNF827
ENSG00000137193	-1.257585985	1.91E-17	PIM1
ENSG00000184743	0.560362879	1.91E-17	ATL3
ENSG00000173068	0.643438372	2.23E-17	BNC2
ENSG00000137955	0.753120667	2.29E-17	RABGGTB
ENSG00000158747	0.891895854	2.54E-17	NBL1
ENSG00000269893	0.576362256	3.02E-17	SNHG8
ENSG00000160963	-1.292096944	3.26E-17	COL26A1
ENSG00000167972	0.744460034	4.25E-17	ABCA3
ENSG00000131504	0.690589262	4.25E-17	DIAPH1
ENSG00000257594	-1.721850682	4.57E-17	GALNT4
ENSG00000204604	-1.161935664	4.77E-17	ZNF468
ENSG00000110321	-0.549730789	5.71E-17	EIF4G2
ENSG00000232445	1.623053278	6.31E-17	AC006329.1
ENSG00000198642	-0.733028741	6.50E-17	KLHL9
ENSG00000164532	-1.834936178	7.47E-17	TBX20
ENSG00000074047	-1.611021318	1.24E-16	GLI2
ENSG00000151116	1.088021441	1.25E-16	UEVLD
ENSG00000115963	-1.799883537	3.01E-16	RND3
ENSG00000185760	-1.77937901	4.79E-16	KCNQ5
ENSG00000187608	0.902899339	4.90E-16	ISG15
ENSG00000109756	0.451314964	4.98E-16	RAPGEF2
ENSG00000145782	-0.676095206	5.18E-16	ATG12
ENSG00000178567	-0.976827712	5.48E-16	EPM2AIP1
ENSG00000203727	-1.746177356	7.07E-16	SAMD5
ENSG00000114023	0.651030947	8.43E-16	FAM162A
ENSG00000180447	1.483337398	9.55E-16	GAS1
ENSG00000165996	-1.70942024	1.09E-15	HACD1
ENSG00000138821	0.959483205	1.40E-15	SLC39A8
ENSG00000121895	-1.476737945	1.40E-15	TMEM156
ENSG00000106070	-1.760262342	1.51E-15	GRB10
ENSG00000143322	0.618921962	1.53E-15	ABL2
ENSG00000075618	0.789785637	1.85E-15	FSCN1
ENSG00000224825	1.755398834	1.88E-15	RORB-AS1
ENSG00000111669	0.422091513	5.62E-15	TPI1
ENSG00000134852	0.592803884	1.04E-14	CLOCK
ENSG00000165072	1.019222317	1.41E-14	MAMDC2
ENSG00000050748	0.596130631	1.49E-14	MAPK9
ENSG00000146674	-1.669087843	1.60E-14	IGFBP3
ENSG00000135686	0.652455956	1.79E-14	KLHL36
ENSG00000121743	0.735140977	1.86E-14	GJA3
ENSG00000150782	1.123193885	2.33E-14	IL18
ENSG00000168172	0.69625719	2.53E-14	HOOK3
ENSG00000006377	-1.68214121	2.71E-14	DLX6
ENSG00000110492	-0.6951944	2.94E-14	MDK
ENSG00000144824	-1.552503832	3.08E-14	PHLDB2
ENSG00000149212	-0.802384503	3.30E-14	SESN3
ENSG00000105220	0.482153336	3.54E-14	GPI
ENSG00000256546	-1.681359173	3.60E-14	AC156455.1
ENSG00000106348	0.469814118	3.75E-14	IMPDH1
ENSG00000077092	-1.662409515	3.79E-14	RARB
ENSG00000011028	-0.945919184	5.32E-14	MRC2
ENSG00000169446	0.703921711	5.45E-14	MMGT1
ENSG00000225206	-1.65683204	6.97E-14	MIR137HG
ENSG00000196262	0.41251833	6.97E-14	PPIA
ENSG00000223496	-0.579502284	7.29E-14	EXOSC6
ENSG00000253352	-0.486320318	7.29E-14	TUG1
ENSG00000083845	0.433395444	8.07E-14	RPS5
ENSG00000168056	1.268849878	8.66E-14	LTBP3
ENSG00000137962	-1.324209224	9.05E-14	ARHGAP29
ENSG00000114739	-0.683203686	9.62E-14	ACVR2B
ENSG00000048828	0.484905606	1.19E-13	FAM120A
ENSG00000182287	0.552313558	1.22E-13	AP1S2
ENSG00000164236	-0.807934356	1.42E-13	ANKRD33B
ENSG00000163956	-0.65075246	1.73E-13	LRPAP1
ENSG00000030419	-1.186041985	1.89E-13	IKZF2
ENSG00000174748	0.44440579	1.92E-13	RPL15
ENSG00000140416	-0.65352639	2.18E-13	TPM1
ENSG00000251301	0.695230451	2.51E-13	LINC02384
ENSG00000131018	-0.48719542	2.59E-13	SYNE1
ENSG00000003436	0.554464716	2.64E-13	TFPI
ENSG00000159658	0.564905267	2.87E-13	EFCAB14
ENSG00000167654	1.603373323	3.36E-13	ATCAY
ENSG00000214110	1.285280039	3.40E-13	LDHAP4
ENSG00000180448	0.854011713	3.74E-13	ARHGAP45
ENSG00000167658	0.383974567	3.85E-13	EEF2
ENSG00000185340	0.644934059	5.60E-13	GAS2L1
ENSG00000130818	1.033909763	5.89E-13	ZNF426
ENSG00000144959	0.969610451	5.92E-13	NCEH1
ENSG00000248685	-1.341335775	6.31E-13	LINC02484
ENSG00000181690	-1.227012912	7.77E-13	PLAG1
ENSG00000115993	0.665801821	7.98E-13	TRAK2
ENSG00000115616	-1.580847449	8.80E-13	SLC9A2
ENSG00000183722	-1.486928589	8.84E-13	LHFPL6
ENSG00000189159	0.459468714	9.82E-13	JPT1
ENSG00000159228	0.865494343	9.82E-13	CBR1
ENSG00000163577	0.805241831	1.06E-12	EIF5A2
ENSG00000136014	0.982916365	1.12E-12	USP44
ENSG00000105426	-0.52041985	1.57E-12	PTPRS
ENSG00000169306	0.969902183	1.68E-12	IL1RAPL1
ENSG00000135537	0.72258929	1.82E-12	AFG1L
ENSG00000183935	-1.149029269	1.90E-12	HTR7P1
ENSG00000204381	0.375682962	2.13E-12	LAYN
ENSG00000137642	-1.553947432	2.47E-12	SORL1
ENSG00000011007	-0.442005686	2.61E-12	ELOA
ENSG00000184731	-1.564080216	2.61E-12	FAM110C
ENSG00000167306	-1.28671013	3.85E-12	MYO5B
ENSG00000182718	0.361733451	3.88E-12	ANXA2
ENSG00000180694	0.730614288	3.93E-12	TMEM64
ENSG00000123091	0.514679488	4.14E-12	RNF11
ENSG00000145287	0.74628885	5.38E-12	PLAC8
ENSG00000104365	0.646966537	6.05E-12	IKBKB
ENSG00000088756	-1.539635818	7.20E-12	ARHGAP28
ENSG00000023191	0.478240221	7.30E-12	RNH1
ENSG00000253304	-1.354996754	7.97E-12	TMEM200B
ENSG00000248483	1.466784829	8.01E-12	POU5F2
ENSG00000091409	0.521367196	8.43E-12	ITGA6
ENSG00000154330	-1.519215542	8.81E-12	PGM5
ENSG00000196172	1.43702659	1.05E-11	ZNF681
ENSG00000184226	-1.453297849	1.07E-11	PCDH9
ENSG00000145391	0.643487243	1.10E-11	SETD7
ENSG00000151893	0.491943737	1.11E-11	CACUL1
ENSG00000101361	0.431983316	1.20E-11	NOP56
ENSG00000163430	-0.525685635	1.26E-11	FSTL1
ENSG00000172716	-0.681019253	1.40E-11	SLFN11
ENSG00000177054	0.821770227	1.48E-11	ZDHHC13
ENSG00000004399	-0.863523556	1.54E-11	PLXND1
ENSG00000094916	-0.494122135	1.56E-11	CBX5
ENSG00000161057	0.476129629	1.70E-11	PSMC2
ENSG00000104755	0.692377671	1.85E-11	ADAM2
ENSG00000128052	-1.433767183	1.97E-11	KDR
ENSG00000133169	-0.832714847	1.97E-11	BEX1
ENSG00000170889	0.404521774	2.08E-11	RPS9
ENSG00000169249	0.881880278	2.16E-11	ZRSR2
ENSG00000101265	-0.74546389	2.45E-11	RASSF2
ENSG00000127418	0.517913328	3.08E-11	FGFRL1
ENSG00000134533	1.252658772	3.30E-11	RERG
ENSG00000140450	-1.393761456	3.42E-11	ARRDC4
ENSG00000114315	-1.489359787	3.99E-11	HES1
ENSG00000110777	1.206961173	3.99E-11	POU2AF1
ENSG00000184304	-1.263789717	4.24E-11	PRKD1
ENSG00000198538	-0.773220685	4.79E-11	ZNF28
ENSG00000040199	0.548752351	4.99E-11	PHLPP2
ENSG00000146950	-1.097970975	5.05E-11	SHROOM2
ENSG00000285755	1.436369799	5.35E-11	AC132153.1
ENSG00000173276	-0.677542424	5.45E-11	ZBTB21
ENSG00000151366	-0.664296858	5.74E-11	NDUFC2
ENSG00000197712	-0.633147508	6.06E-11	FAM114A1
ENSG00000182272	0.645394465	6.30E-11	B4GALNT4
ENSG00000108106	0.376020441	6.41E-11	UBE2S
ENSG00000243927	-0.771078137	6.48E-11	MRPS6
ENSG00000255248	-1.426347526	7.00E-11	MIR100HG
ENSG00000204120	0.490448137	7.07E-11	GIGYF2
ENSG00000029153	0.613285308	7.09E-11	ARNTL2
ENSG00000128564	-1.074773849	7.10E-11	VGF
ENSG00000152932	-1.451151693	7.38E-11	RAB3C
ENSG00000068366	0.473097085	7.71E-11	ACSL4
ENSG00000162695	0.532793368	7.85E-11	SLC30A7
ENSG00000259527	-0.726909777	7.95E-11	LINC00052
ENSG00000124006	-0.585445505	8.58E-11	OBSL1
ENSG00000059573	-0.472447363	8.59E-11	ALDH18A1
ENSG00000184305	0.801305968	8.94E-11	CCSER1
ENSG00000167460	0.410813795	9.61E-11	TPM4
ENSG00000285967	-0.901842811	9.86E-11	NIPBL-DT
ENSG00000113643	0.525952071	1.06E-10	RARS
ENSG00000137834	-0.958450573	1.13E-10	SMAD6
ENSG00000178538	-1.452289955	1.13E-10	CA8
ENSG00000168924	0.377918195	1.21E-10	LETM1
ENSG00000144354	0.458353548	1.23E-10	CDCA7
ENSG00000203875	0.468849354	1.28E-10	SNHG5
ENSG00000140575	0.43600986	1.28E-10	IQGAP1
ENSG00000162738	-1.06819713	1.30E-10	VANGL2
ENSG00000020633	0.744835196	1.72E-10	RUNX3
ENSG00000171451	-0.889173362	1.79E-10	DSEL
ENSG00000133112	0.414846827	1.86E-10	TPT1
ENSG00000116717	-0.598354335	1.87E-10	GADD45A
ENSG00000113269	0.522344571	1.88E-10	RNF130
ENSG00000204628	0.353275978	1.93E-10	RACK1
ENSG00000182087	0.37006314	2.00E-10	TMEM259
ENSG00000142541	0.375555385	2.11E-10	RPL13A
ENSG00000073060	0.582801998	2.44E-10	SCARB1
ENSG00000104765	0.595406229	2.60E-10	BNIP3L
ENSG00000108561	0.43652424	2.75E-10	C1QBP
ENSG00000073350	0.640696713	3.35E-10	LLGL2
ENSG00000206538	-1.321351546	3.37E-10	VGLL3
ENSG00000126878	0.57475118	3.74E-10	AIF1L
ENSG00000170421	-1.393207431	3.76E-10	KRT8
ENSG00000181163	0.434802706	3.87E-10	NPM1
ENSG00000125968	-0.550990383	4.38E-10	ID1
ENSG00000090621	0.383240122	4.85E-10	PABPC4
ENSG00000143164	0.57710463	4.95E-10	DCAF6
ENSG00000145476	-0.973055554	5.03E-10	CYP4V2
ENSG00000156508	0.365376349	5.03E-10	EEF1A1
ENSG00000112306	0.340178217	5.03E-10	RPS12
ENSG00000197265	0.605264548	5.06E-10	GTF2E2
ENSG00000014914	1.052175067	5.99E-10	MTMR11
ENSG00000140983	0.505762522	7.47E-10	RHOT2
ENSG00000067225	0.343665058	7.65E-10	PKM
ENSG00000178467	0.96553134	7.82E-10	P4HTM
ENSG00000142552	0.595907569	8.05E-10	RCN3
ENSG00000142599	0.568404322	8.09E-10	RERE
ENSG00000101654	0.465550258	9.39E-10	RNMT
ENSG00000197785	0.475367663	9.76E-10	ATAD3A
ENSG00000023909	0.582810098	9.99E-10	GCLM
ENSG00000105810	-1.336672269	1.02E-09	CDK6
ENSG00000156515	0.445480553	1.02E-09	HK1
ENSG00000166483	0.431293946	1.03E-09	WEE1
ENSG00000185963	0.441796588	1.05E-09	BICD2
ENSG00000182934	0.403536062	1.06E-09	SRPRA
ENSG00000213468	1.155900675	1.09E-09	FIRRE
ENSG00000063046	0.34423507	1.10E-09	EIF4B
ENSG00000197879	0.403937311	1.14E-09	MYO1C
ENSG00000099624	0.502401685	1.19E-09	ATP5F1D
ENSG00000204520	0.575427649	1.31E-09	MICA
ENSG00000107130	0.410737661	1.32E-09	NCS1
ENSG00000227947	-1.320895497	1.35E-09	LINC01738
ENSG00000197555	0.547527489	1.47E-09	SIPA1L1
ENSG00000105552	0.494869373	1.52E-09	BCAT2
ENSG00000144724	-0.481351889	1.66E-09	PTPRG
ENSG00000154380	0.363293068	1.89E-09	ENAH
ENSG00000117394	0.646705472	2.18E-09	SLC2A1
ENSG00000168143	-1.352782911	2.30E-09	FAM83B
ENSG00000168522	0.551039364	2.37E-09	FNTA
ENSG00000143013	-0.941112128	2.72E-09	LMO4
ENSG00000163820	0.55689058	2.96E-09	FYCO1
ENSG00000261236	0.418646152	2.98E-09	BOP1
ENSG00000124260	-0.744124	3.06E-09	MAGEA10
ENSG00000101680	-1.306423561	3.10E-09	LAMA1
ENSG00000168769	-0.582550722	3.18E-09	TET2
ENSG00000152818	-0.597492167	3.18E-09	UTRN
ENSG00000114346	0.393862453	3.55E-09	ECT2
ENSG00000147509	1.290226789	3.71E-09	RGS20
ENSG00000138031	0.451234745	3.76E-09	ADCY3
ENSG00000114861	-1.045922547	3.79E-09	FOXP1
ENSG00000065911	0.542005478	3.94E-09	MTHFD2
ENSG00000136718	0.405897942	4.20E-09	IMP4
ENSG00000147604	0.368602526	4.26E-09	RPL7
ENSG00000109452	0.390111178	4.37E-09	INPP4B
ENSG00000007372	-1.237686781	4.45E-09	PAX6
ENSG00000135473	-0.658321662	4.69E-09	PAN2
ENSG00000129422	0.780481444	4.82E-09	MTUS1
ENSG00000164070	0.447096706	5.04E-09	HSPA4L
ENSG00000112992	-0.492905644	5.27E-09	NNT
ENSG00000135314	1.311144519	5.57E-09	KHDC1
ENSG00000110328	0.884616865	5.64E-09	GALNT18
ENSG00000131389	0.508286105	6.02E-09	SLC6A6
ENSG00000198830	-0.442131488	6.27E-09	HMGN2
ENSG00000168672	1.272368583	6.27E-09	FAM84B
ENSG00000183207	0.340896477	6.89E-09	RUVBL2
ENSG00000102760	0.864779416	7.28E-09	RGCC
ENSG00000186564	-1.144922743	7.29E-09	FOXD2
ENSG00000087586	0.42146118	7.53E-09	AURKA
ENSG00000186462	-1.084542592	7.97E-09	NAP1L2
ENSG00000075624	0.375834933	8.06E-09	ACTB
ENSG00000102781	0.620387378	8.37E-09	KATNAL1
ENSG00000119042	-0.680758648	9.52E-09	SATB2
ENSG00000251258	-1.306866024	1.03E-08	RFPL4B
ENSG00000001084	0.515593513	1.11E-08	GCLC
ENSG00000130821	0.454944196	1.14E-08	SLC6A8
ENSG00000160049	-0.376548764	1.17E-08	DFFA
ENSG00000071539	0.419392324	1.22E-08	TRIP13
ENSG00000185950	-0.524085893	1.22E-08	IRS2
ENSG00000177283	-0.481685788	1.28E-08	FZD8
ENSG00000112335	0.416848829	1.32E-08	SNX3
ENSG00000249464	-0.659229855	1.45E-08	LINC01091
ENSG00000187189	-0.846844753	1.46E-08	TSPYL4
ENSG00000168461	0.517342538	1.48E-08	RAB31
ENSG00000143315	-0.81590106	1.62E-08	PIGM
ENSG00000204116	0.718303435	1.96E-08	CHIC1
ENSG00000082438	-1.283425648	1.98E-08	COBLL1
ENSG00000131941	0.589833289	2.03E-08	RHPN2
ENSG00000070081	0.65910972	2.12E-08	NUCB2
ENSG00000140022	-1.217512877	2.22E-08	STON2
ENSG00000145335	0.484583877	2.28E-08	SNCA
ENSG00000148411	0.447552955	2.56E-08	NACC2
ENSG00000101098	-0.517821002	2.75E-08	RIMS4
ENSG00000109654	-0.647106739	2.77E-08	TRIM2
ENSG00000160072	0.401183698	2.82E-08	ATAD3B
ENSG00000106211	0.844284385	2.93E-08	HSPB1
ENSG00000164951	0.649994327	3.05E-08	PDP1
ENSG00000262001	-0.834299303	3.10E-08	DLGAP1-AS2
ENSG00000135111	-1.250602533	3.33E-08	TBX3
ENSG00000160703	1.266235387	3.56E-08	NLRX1
ENSG00000198618	0.503803822	3.61E-08	PPIAP22
ENSG00000167912	-1.188632255	3.88E-08	AC090152.1
ENSG00000185238	0.622264737	4.08E-08	PRMT3
ENSG00000101493	-1.222529134	4.13E-08	ZNF516
ENSG00000248464	-1.23571161	4.30E-08	FGF10-AS1
ENSG00000198182	-0.721537203	4.81E-08	ZNF607
ENSG00000107105	-1.246311317	4.82E-08	ELAVL2
ENSG00000088881	-0.986427248	5.14E-08	EBF4
ENSG00000067082	0.778548307	5.63E-08	KLF6
ENSG00000196739	-0.704349808	5.72E-08	COL27A1
ENSG00000065978	0.284254056	5.81E-08	YBX1
ENSG00000109436	0.513855505	5.86E-08	TBC1D9
ENSG00000174197	0.377824196	6.08E-08	MGA
ENSG00000105143	-1.238980265	6.08E-08	SLC1A6
ENSG00000133687	-1.216703015	6.36E-08	TMTC1
ENSG00000198121	-1.241347947	6.58E-08	LPAR1
ENSG00000123416	0.300420698	7.75E-08	TUBA1B
ENSG00000078177	-0.537830063	8.21E-08	N4BP2
ENSG00000126010	0.744963488	8.65E-08	GRPR
ENSG00000099795	-0.562907394	8.87E-08	NDUFB7
ENSG00000120875	-1.23765809	8.96E-08	DUSP4
ENSG00000156976	0.372180126	9.89E-08	EIF4A2
ENSG00000163710	0.875997005	1.07E-07	PCOLCE2
ENSG00000136944	-0.936046018	1.20E-07	LMX1B
ENSG00000108829	0.329284928	1.25E-07	LRRC59
ENSG00000166441	0.313493998	1.29E-07	RPL27A
ENSG00000178952	0.30386606	1.38E-07	TUFM
ENSG00000126785	-1.124762434	1.39E-07	RHOJ
ENSG00000132970	0.419025967	1.46E-07	WASF3
ENSG00000082014	-0.644275619	1.51E-07	SMARCD3
ENSG00000162817	-0.738309694	1.54E-07	C1orf115
ENSG00000165609	0.432918172	1.62E-07	NUDT5
ENSG00000275888	1.130550216	1.64E-07	AC132872.3
ENSG00000182154	0.48511541	1.64E-07	MRPL41
ENSG00000165164	0.758890294	1.65E-07	CFAP47
ENSG00000128944	0.449632657	1.65E-07	KNSTRN
ENSG00000114268	0.623033981	1.68E-07	PFKFB4
ENSG00000183853	-0.79404674	1.85E-07	KIRREL1
ENSG00000105655	0.527110387	2.04E-07	ISYNA1
ENSG00000186468	0.351669347	2.11E-07	RPS23
ENSG00000130706	0.351799443	2.12E-07	ADRM1
ENSG00000102007	0.602903023	2.14E-07	PLP2
ENSG00000174444	0.316778683	2.14E-07	RPL4
ENSG00000149273	0.318599577	2.14E-07	RPS3
ENSG00000154096	-0.595228882	2.16E-07	THY1
ENSG00000055813	1.104001974	2.17E-07	CCDC85A
ENSG00000197885	0.657854067	2.17E-07	NKIRAS1
ENSG00000100316	0.346782805	2.25E-07	RPL3
ENSG00000141503	0.451404136	2.53E-07	MINK1
ENSG00000101057	-0.444365823	2.54E-07	MYBL2
ENSG00000186481	-1.088088924	2.56E-07	ANKRD20A5P
ENSG00000246228	1.101242331	2.60E-07	CASC8
ENSG00000072274	0.443097139	2.60E-07	TFRC
ENSG00000169851	-1.146033904	2.64E-07	PCDH7
ENSG00000198755	0.29711595	2.64E-07	RPL10A
ENSG00000111879	0.632176602	2.65E-07	FAM184A
ENSG00000117114	-1.191034706	2.68E-07	ADGRL2
ENSG00000111664	1.130301327	2.74E-07	GNB3
ENSG00000100129	0.37744677	2.76E-07	EIF3L
ENSG00000186716	0.35428305	2.89E-07	BCR
ENSG00000108395	0.390741973	2.97E-07	TRIM37
ENSG00000088035	-0.661032571	3.19E-07	ALG6
ENSG00000169100	0.383268691	3.24E-07	SLC25A6
ENSG00000089199	-1.116103761	3.30E-07	CHGB
ENSG00000049323	0.475211293	3.33E-07	LTBP1
ENSG00000099821	0.382137339	3.38E-07	POLRMT
ENSG00000117139	-0.379388022	3.49E-07	KDM5B
ENSG00000213585	0.375224159	3.49E-07	VDAC1
ENSG00000049656	0.348538435	3.58E-07	CLPTM1L
ENSG00000178074	0.406929103	3.67E-07	C2orf69
ENSG00000069275	-0.320632924	3.73E-07	NUCKS1
ENSG00000141759	0.339522395	3.81E-07	TXNL4A
ENSG00000135070	0.479562323	3.94E-07	ISCA1
ENSG00000198681	-0.528904963	4.02E-07	MAGEA1
ENSG00000113739	0.668730074	4.13E-07	STC2
ENSG00000189190	-0.851628544	4.15E-07	ZNF600
ENSG00000165091	-1.130857987	4.20E-07	TMC1
ENSG00000236849	-1.085743545	4.20E-07	LINC01474
ENSG00000060982	0.463291281	4.32E-07	BCAT1
ENSG00000108582	0.326845753	4.37E-07	CPD
ENSG00000144674	0.401533113	4.45E-07	GOLGA4
ENSG00000228065	-1.080767365	4.76E-07	LINC01515
ENSG00000184897	-0.487306855	4.88E-07	H1FX
ENSG00000187678	0.532575698	5.09E-07	SPRY4
ENSG00000120251	0.804372757	5.33E-07	GRIA2
ENSG00000166532	-0.444119228	5.38E-07	RIMKLB
ENSG00000083454	0.973181872	5.46E-07	P2RX5
ENSG00000185650	-0.390084516	5.62E-07	ZFP36L1
ENSG00000272931	0.885116775	5.63E-07	AC099568.2
ENSG00000087460	-0.288703339	5.69E-07	GNAS
ENSG00000198729	-0.950114239	5.74E-07	PPP1R14C
ENSG00000228716	-0.369763725	5.97E-07	DHFR
ENSG00000092758	1.090484888	6.04E-07	COL9A3
ENSG00000242125	0.387644739	6.70E-07	SNHG3
ENSG00000101444	0.334255379	6.89E-07	AHCY
ENSG00000112559	-1.16063267	6.90E-07	MDFI
ENSG00000138413	0.399982046	6.95E-07	IDH1
ENSG00000109472	-1.029931831	7.07E-07	CPE
ENSG00000065989	0.892305391	7.07E-07	PDE4A
ENSG00000106771	0.406264331	7.25E-07	TMEM245
ENSG00000145990	0.760781793	7.25E-07	GFOD1
ENSG00000109265	0.487187914	7.58E-07	KIAA1211
ENSG00000096384	0.355543091	7.67E-07	HSP90AB1
ENSG00000159399	0.545601048	8.53E-07	HK2
ENSG00000152256	0.45887746	9.15E-07	PDK1
ENSG00000147403	0.347723826	9.69E-07	RPL10
ENSG00000167553	0.3333173	1.00E-06	TUBA1C
ENSG00000170689	-1.011585506	1.02E-06	HOXB9
ENSG00000063660	0.505599645	1.04E-06	GPC1
ENSG00000150768	0.33426473	1.04E-06	DLAT
ENSG00000188021	-0.651869015	1.08E-06	UBQLN2
ENSG00000229852	-1.078297643	1.10E-06	AC019205.1
ENSG00000132507	0.318156024	1.14E-06	EIF5A
ENSG00000237424	-1.03277916	1.16E-06	FOXD2-AS1
ENSG00000196230	0.262160067	1.19E-06	TUBB
ENSG00000011304	0.258552205	1.24E-06	PTBP1
ENSG00000184992	0.342987815	1.29E-06	BRI3BP
ENSG00000072071	0.404777786	1.31E-06	ADGRL1
ENSG00000167766	-0.957771109	1.32E-06	ZNF83
ENSG00000165801	-0.798195366	1.42E-06	ARHGEF40
ENSG00000071127	0.30639766	1.45E-06	WDR1
ENSG00000206418	0.421513428	1.46E-06	RAB12
ENSG00000091656	-0.382754897	1.49E-06	ZFHX4
ENSG00000143507	-1.120559437	1.50E-06	DUSP10
ENSG00000268205	-0.539594796	1.53E-06	AC005261.1
ENSG00000150995	0.436305975	1.57E-06	ITPR1
ENSG00000151465	0.350080212	1.57E-06	CDC123
ENSG00000162302	0.462346336	1.70E-06	RPS6KA4
ENSG00000158201	0.620427838	1.70E-06	ABHD3
ENSG00000102316	-0.434175746	1.77E-06	MAGED2
ENSG00000138795	-1.112377532	1.81E-06	LEF1
ENSG00000205133	-0.994196646	1.82E-06	TRIQK
ENSG00000112237	0.383622346	1.84E-06	CCNC
ENSG00000182389	0.745962451	1.93E-06	CACNB4
ENSG00000225733	-0.323665753	1.95E-06	FGD5-AS1
ENSG00000177374	0.563275052	1.98E-06	HIC1
ENSG00000173114	-1.042956751	2.02E-06	LRRN3
ENSG00000047849	0.313541942	2.05E-06	MAP4
ENSG00000129158	0.873377569	2.11E-06	SERGEF
ENSG00000168542	-0.333341885	2.13E-06	COL3A1
ENSG00000070159	0.440565789	2.15E-06	PTPN3
ENSG00000169957	-0.488548739	2.23E-06	ZNF768
ENSG00000167378	-0.437037757	2.26E-06	IRGQ
ENSG00000069011	0.578966924	2.27E-06	PITX1
ENSG00000144645	-0.388113071	2.31E-06	OSBPL10
ENSG00000114450	0.338695396	2.39E-06	GNB4
ENSG00000115884	0.541871832	2.41E-06	SDC1
ENSG00000171243	-1.051725477	2.46E-06	SOSTDC1
ENSG00000115694	0.355617221	2.47E-06	STK25
ENSG00000132382	0.356826097	2.62E-06	MYBBP1A
ENSG00000273270	-0.850815667	2.67E-06	AC090114.2
ENSG00000152332	0.401049526	2.80E-06	UHMK1
ENSG00000140299	0.356385503	2.90E-06	BNIP2
ENSG00000133135	1.093226562	2.92E-06	RNF128
ENSG00000106080	0.420644713	2.94E-06	FKBP14
ENSG00000233098	-0.459630788	3.08E-06	CCDC144NL-AS1
ENSG00000197930	0.396113209	3.13E-06	ERO1A
ENSG00000143816	-0.792451274	3.13E-06	WNT9A
ENSG00000112186	-0.606065142	3.14E-06	CAP2
ENSG00000186834	-0.600846999	3.20E-06	HEXIM1
ENSG00000213741	0.325218675	3.21E-06	RPS29
ENSG00000135338	-0.786855035	3.23E-06	LCA5
ENSG00000070501	0.563228285	3.23E-06	POLB
ENSG00000141424	0.416109554	3.23E-06	SLC39A6
ENSG00000162430	-0.368453212	3.29E-06	SELENON
ENSG00000128016	1.06141366	3.37E-06	ZFP36
ENSG00000064393	-0.545194093	3.44E-06	HIPK2
ENSG00000185130	0.498957178	3.60E-06	HIST1H2BL
ENSG00000228412	-0.993279815	3.92E-06	AL022068.1
ENSG00000223768	-0.567063406	4.01E-06	LINC00205
ENSG00000034510	-0.304717944	4.01E-06	TMSB10
ENSG00000260230	-1.016675369	4.09E-06	FRRS1L
ENSG00000103021	-0.718767315	4.18E-06	CCDC113
ENSG00000155111	-0.579735907	4.27E-06	CDK19
ENSG00000117519	-0.30306849	4.34E-06	CNN3
ENSG00000164466	0.331211613	4.68E-06	SFXN1
ENSG00000125457	-0.63731713	4.70E-06	MIF4GD
ENSG00000115840	0.480594146	4.88E-06	SLC25A12
ENSG00000050405	0.446151715	4.91E-06	LIMA1
ENSG00000281398	0.395017288	5.08E-06	SNHG4
ENSG00000129946	-1.035720341	5.12E-06	SHC2
ENSG00000166341	1.080514894	5.19E-06	DCHS1
ENSG00000173320	-0.869546924	5.85E-06	STOX2
ENSG00000142676	0.244734843	5.92E-06	RPL11
ENSG00000162104	0.614386712	5.96E-06	ADCY9
ENSG00000013583	-0.676055008	6.14E-06	HEBP1
ENSG00000185420	0.539737796	6.19E-06	SMYD3
ENSG00000188846	0.318064709	6.28E-06	RPL14
ENSG00000197226	0.354711951	6.41E-06	TBC1D9B
ENSG00000160877	0.309516601	6.42E-06	NACC1
ENSG00000130449	-0.615016666	6.56E-06	ZSWIM6
ENSG00000188786	0.593079985	6.56E-06	MTF1
ENSG00000148488	-0.956845549	6.57E-06	ST8SIA6
ENSG00000204186	-0.405986005	6.64E-06	ZDBF2
ENSG00000108107	0.31261039	6.64E-06	RPL28
ENSG00000187164	0.441980001	6.87E-06	SHTN1
ENSG00000277775	-0.524057538	7.14E-06	HIST1H3F
ENSG00000166402	0.414724533	7.14E-06	TUB
ENSG00000174721	-0.793472674	7.20E-06	FGFBP3
ENSG00000115762	0.365850663	7.45E-06	PLEKHB2
ENSG00000141448	-0.916033242	7.49E-06	GATA6
ENSG00000105429	-0.457117443	7.49E-06	MEGF8
ENSG00000253719	-0.377690472	7.95E-06	ATXN7L3B
ENSG00000006607	0.325238514	8.75E-06	FARP2
ENSG00000147889	0.328290662	8.77E-06	CDKN2A
ENSG00000063177	0.260879134	8.86E-06	RPL18
ENSG00000171488	0.436072979	8.86E-06	LRRC8C
ENSG00000069020	-0.93992449	8.96E-06	MAST4
ENSG00000110955	0.277346713	8.96E-06	ATP5F1B
ENSG00000166226	0.286085425	9.02E-06	CCT2
ENSG00000074621	-0.702596294	9.07E-06	SLC24A1
ENSG00000173442	0.516430703	9.17E-06	EHBP1L1
ENSG00000101871	-0.708694893	9.25E-06	MID1
ENSG00000070423	0.421726788	9.25E-06	RNF126
ENSG00000142168	0.301757611	9.26E-06	SOD1
ENSG00000023516	0.359939888	9.36E-06	AKAP11
ENSG00000180592	0.405825815	9.59E-06	SKIDA1
ENSG00000226752	-0.784139918	9.63E-06	CUTALP
ENSG00000123975	0.330981255	9.68E-06	CKS2
ENSG00000170791	-0.588068731	9.73E-06	CHCHD7
ENSG00000132341	0.319531111	1.02E-05	RAN
ENSG00000171848	0.318520332	1.02E-05	RRM2
ENSG00000164120	-0.995699316	1.02E-05	HPGD
ENSG00000154359	0.509302503	1.04E-05	LONRF1
ENSG00000141556	0.382220786	1.04E-05	TBCD
ENSG00000088836	0.50732028	1.06E-05	SLC4A11
ENSG00000114942	0.31925087	1.08E-05	EEF1B2
ENSG00000167264	0.526796005	1.09E-05	DUS2
ENSG00000142937	0.262895825	1.21E-05	RPS8
ENSG00000231764	-0.924291012	1.21E-05	DLX6-AS1
ENSG00000168209	0.662335469	1.23E-05	DDIT4
ENSG00000141682	-0.592531268	1.25E-05	PMAIP1
ENSG00000074590	-0.901853409	1.27E-05	NUAK1
ENSG00000105829	-0.592843638	1.28E-05	BET1
ENSG00000121486	-0.494261693	1.31E-05	TRMT1L
ENSG00000180881	-1.036618504	1.34E-05	CAPS2
ENSG00000169967	0.412991091	1.35E-05	MAP3K2
ENSG00000204304	-0.465897664	1.36E-05	PBX2
ENSG00000152234	0.263076668	1.41E-05	ATP5F1A
ENSG00000101187	0.347086297	1.42E-05	SLCO4A1
ENSG00000090686	0.384773265	1.43E-05	USP48
ENSG00000138434	-0.452589415	1.46E-05	ITPRID2
ENSG00000102096	0.492793891	1.46E-05	PIM2
ENSG00000134138	-0.967466396	1.49E-05	MEIS2
ENSG00000169490	-0.420596326	1.50E-05	TM2D2
ENSG00000089157	0.251505122	1.57E-05	RPLP0
ENSG00000154640	0.375305003	1.60E-05	BTG3
ENSG00000133316	0.382036396	1.62E-05	WDR74
ENSG00000166582	0.342513545	1.63E-05	CENPV
ENSG00000155189	0.383524885	1.70E-05	AGPAT5
ENSG00000124201	0.394294504	1.73E-05	ZNFX1
ENSG00000166710	0.304441811	1.73E-05	B2M
ENSG00000197756	0.258362385	1.76E-05	RPL37A
ENSG00000136813	0.290710192	1.78E-05	ECPAS
ENSG00000126457	0.291954679	1.82E-05	PRMT1
ENSG00000120068	-1.022095648	1.83E-05	HOXB8
ENSG00000184470	0.62330613	1.84E-05	TXNRD2
ENSG00000136193	0.349905544	1.86E-05	SCRN1
ENSG00000136270	0.305870355	1.91E-05	TBRG4
ENSG00000162642	0.462152002	1.91E-05	C1orf52
ENSG00000186472	-1.008067793	1.98E-05	PCLO
ENSG00000065328	-0.332274804	1.98E-05	MCM10
ENSG00000181264	-0.574822906	2.12E-05	TMEM136
ENSG00000200087	0.297369411	2.16E-05	SNORA73B
ENSG00000062485	0.289341418	2.17E-05	CS
ENSG00000175793	-0.978140888	2.19E-05	SFN
ENSG00000166770	-0.657437564	2.22E-05	ZNF667-AS1
ENSG00000132294	0.389111942	2.23E-05	EFR3A
ENSG00000163584	0.261432806	2.24E-05	RPL22L1
ENSG00000155629	-0.985780564	2.25E-05	PIK3AP1
ENSG00000163624	0.702997258	2.31E-05	CDS1
ENSG00000113013	0.28411068	2.32E-05	HSPA9
ENSG00000102172	0.306542766	2.34E-05	SMS
ENSG00000100353	0.304240488	2.45E-05	EIF3D
ENSG00000043039	0.650657116	2.48E-05	BARX2
ENSG00000231500	0.255209763	2.52E-05	RPS18
ENSG00000146147	0.335642677	2.54E-05	MLIP
ENSG00000006652	-0.486247868	2.54E-05	IFRD1
ENSG00000196781	0.477771891	2.54E-05	TLE1
ENSG00000146676	-0.392127869	2.56E-05	PURB
ENSG00000105376	0.618586106	2.56E-05	ICAM5
ENSG00000122884	0.378148553	2.59E-05	P4HA1
ENSG00000104976	0.647907954	2.59E-05	SNAPC2
ENSG00000116095	0.387549705	2.60E-05	PLEKHA3
ENSG00000130511	0.460907812	2.63E-05	SSBP4
ENSG00000197451	0.276156644	2.63E-05	HNRNPAB
ENSG00000197653	-0.849517346	2.63E-05	DNAH10
ENSG00000141542	0.723681695	2.63E-05	RAB40B
ENSG00000126602	0.270493408	2.71E-05	TRAP1
ENSG00000151422	-0.399074084	2.77E-05	FER
ENSG00000100228	0.941667225	2.81E-05	RAB36
ENSG00000217128	-0.439610944	2.86E-05	FNIP1
ENSG00000165244	0.545207569	2.86E-05	ZNF367
ENSG00000105640	0.308464502	2.93E-05	RPL18A
ENSG00000101955	-0.893763862	2.94E-05	SRPX
ENSG00000142534	0.249619413	3.09E-05	RPS11
ENSG00000105185	0.352168285	3.12E-05	PDCD5
ENSG00000102225	0.276780274	3.14E-05	CDK16
ENSG00000136942	0.300632962	3.14E-05	RPL35
ENSG00000091592	-0.703622814	3.16E-05	NLRP1
ENSG00000274750	0.795781268	3.17E-05	HIST1H3E
ENSG00000115233	0.306732332	3.21E-05	PSMD14
ENSG00000165730	-0.634317803	3.28E-05	STOX1
ENSG00000169230	0.28488083	3.33E-05	PRELID1
ENSG00000188976	0.266245531	3.34E-05	NOC2L
ENSG00000086300	0.482113176	3.40E-05	SNX10
ENSG00000101938	-0.991484715	3.50E-05	CHRDL1
ENSG00000149925	0.557786374	3.60E-05	ALDOA
ENSG00000096060	0.660513169	3.62E-05	FKBP5
ENSG00000064666	0.256408228	3.65E-05	CNN2
ENSG00000196205	0.350436339	3.67E-05	EEF1A1P5
ENSG00000177225	0.434235075	3.83E-05	GATD1
ENSG00000102024	0.324319564	3.85E-05	PLS3
ENSG00000135127	0.717386802	3.90E-05	BICDL1
ENSG00000144366	-0.535321621	3.95E-05	GULP1
ENSG00000148730	-0.312098742	4.16E-05	EIF4EBP2
ENSG00000188636	-0.40222318	4.24E-05	RTL6
ENSG00000177706	0.501469521	4.24E-05	FAM20C
ENSG00000176209	0.517508899	4.24E-05	SMIM19
ENSG00000184307	0.438734717	4.25E-05	ZDHHC23
ENSG00000141665	-0.974454856	4.26E-05	FBXO15
ENSG00000103335	0.383631254	4.32E-05	PIEZO1
ENSG00000185838	0.612119828	4.40E-05	GNB1L
ENSG00000137807	0.272205341	4.44E-05	KIF23
ENSG00000100823	-0.360250128	4.45E-05	APEX1
ENSG00000188153	-0.457131589	4.51E-05	COL4A5
ENSG00000177181	0.510360934	4.52E-05	RIMKLA
ENSG00000046604	-0.835383644	4.53E-05	DSG2
ENSG00000246273	-0.716972679	4.67E-05	SBF2-AS1
ENSG00000213380	-0.495020653	4.67E-05	COG8
ENSG00000197714	-0.38142311	4.67E-05	ZNF460
ENSG00000175548	-0.531925813	4.71E-05	ALG10B
ENSG00000156970	0.299713498	4.75E-05	BUB1B
ENSG00000104408	0.302608994	4.83E-05	EIF3E
ENSG00000100234	-0.965143152	4.83E-05	TIMP3
ENSG00000183963	-0.498643505	4.95E-05	SMTN
ENSG00000165672	0.291795701	4.96E-05	PRDX3
ENSG00000144485	0.459169845	4.96E-05	HES6
ENSG00000057252	0.307197323	4.97E-05	SOAT1
ENSG00000251125	0.87838874	5.03E-05	AC091860.2
ENSG00000103254	0.480999105	5.23E-05	FAM173A
ENSG00000123600	0.372376666	5.26E-05	METTL8
ENSG00000163931	0.276652097	5.33E-05	TKT
ENSG00000115419	0.366165208	5.38E-05	GLS
ENSG00000187260	-0.914510628	5.54E-05	WDR86
ENSG00000165434	0.535587605	5.68E-05	PGM2L1
ENSG00000165288	0.456188259	5.81E-05	BRWD3
ENSG00000186193	0.294836379	5.82E-05	SAPCD2
ENSG00000112029	-0.374026594	5.96E-05	FBXO5
ENSG00000127220	-0.666060283	6.00E-05	ABHD8
ENSG00000145632	-0.971811821	6.01E-05	PLK2
ENSG00000048342	0.865941283	6.03E-05	CC2D2A
ENSG00000259956	-0.330156163	6.07E-05	RBM15B
ENSG00000107779	-0.375630374	6.11E-05	BMPR1A
ENSG00000132286	-0.487559627	6.11E-05	TIMM10B
ENSG00000114251	-0.520982113	6.20E-05	WNT5A
ENSG00000115457	0.290034952	6.24E-05	IGFBP2
ENSG00000156959	-0.629719886	6.24E-05	LHFPL4
ENSG00000186575	0.320472906	6.34E-05	NF2
ENSG00000225470	-0.399964387	6.37E-05	JPX
ENSG00000136490	-0.55610433	6.44E-05	LIMD2
ENSG00000198157	-0.966533538	6.46E-05	HMGN5
ENSG00000159423	-0.641364072	6.46E-05	ALDH4A1
ENSG00000275216	-0.602769664	6.46E-05	AL161431.1
ENSG00000198034	0.259492786	6.47E-05	RPS4X
ENSG00000130725	0.296696793	6.54E-05	UBE2M
ENSG00000083444	0.367207039	6.60E-05	PLOD1
ENSG00000117586	-0.960976986	6.60E-05	TNFSF4
ENSG00000180425	-0.728341321	6.60E-05	C11orf71
ENSG00000198924	-0.437925332	6.91E-05	DCLRE1A
ENSG00000009413	0.33676671	7.01E-05	REV3L
ENSG00000111276	-0.37307295	7.01E-05	CDKN1B
ENSG00000120137	0.300594711	7.12E-05	PANK3
ENSG00000167549	0.936998153	7.12E-05	CORO6
ENSG00000134046	0.380406201	7.26E-05	MBD2
ENSG00000130731	0.413129854	7.33E-05	METTL26
ENSG00000063180	-0.83841633	7.35E-05	CA11
ENSG00000214575	0.845388531	7.36E-05	CPEB1
ENSG00000107731	-0.932341249	7.38E-05	UNC5B
ENSG00000176697	-0.859384633	7.51E-05	BDNF
ENSG00000108828	0.332361166	7.51E-05	VAT1
ENSG00000008018	0.275146673	7.51E-05	PSMB1
ENSG00000154277	0.229955099	7.71E-05	UCHL1
ENSG00000100504	0.258531981	8.10E-05	PYGL
ENSG00000117245	-0.88763062	8.11E-05	KIF17
ENSG00000105176	0.304207494	8.14E-05	URI1
ENSG00000140367	0.382850557	8.57E-05	UBE2Q2
ENSG00000260260	0.507635695	8.64E-05	SNHG19
ENSG00000020577	0.406213213	8.68E-05	SAMD4A
ENSG00000175662	0.305251533	8.73E-05	TOM1L2
ENSG00000158528	-0.435944188	8.76E-05	PPP1R9A
ENSG00000008516	-0.805583949	9.04E-05	MMP25
ENSG00000127920	-0.830349314	9.14E-05	GNG11
ENSG00000009335	0.266146718	9.14E-05	UBE3C
ENSG00000146425	0.368798033	9.44E-05	DYNLT1
ENSG00000122406	0.253136348	9.50E-05	RPL5
ENSG00000075415	0.242660668	9.54E-05	SLC25A3
ENSG00000146070	-0.810941787	9.78E-05	PLA2G7
ENSG00000151229	0.483106871	9.81E-05	SLC2A13
ENSG00000125166	0.280170081	9.99E-05	GOT2
ENSG00000175161	0.406615878	0.00010089	CADM2
ENSG00000102271	-0.889101477	0.000102251	KLHL4
ENSG00000185900	0.409953466	0.000102564	POMK
ENSG00000171552	-0.330841764	0.000103233	BCL2L1
ENSG00000166965	0.457836399	0.000103486	RCCD1
ENSG00000198919	-0.402896531	0.000103494	DZIP3
ENSG00000111275	-0.552688681	0.000106026	ALDH2
ENSG00000121570	-0.621655887	0.000107003	DPPA4
ENSG00000169750	0.430105207	0.000107003	RAC3
ENSG00000175048	-0.765851724	0.000108434	ZDHHC14
ENSG00000186812	-0.401263684	0.000108458	ZNF397
ENSG00000135968	-0.346211149	0.000108555	GCC2
ENSG00000171055	-0.402969295	0.000114079	FEZ2
ENSG00000100300	0.435794444	0.000115019	TSPO
ENSG00000189091	0.23214437	0.00011594	SF3B3
ENSG00000099875	0.314954847	0.000116407	MKNK2
ENSG00000081913	0.248183416	0.000116871	PHLPP1
ENSG00000068903	0.455854986	0.000116986	SIRT2
ENSG00000035681	0.443215255	0.000117287	NSMAF
ENSG00000109475	0.274693543	0.00011743	RPL34
ENSG00000236609	-0.586695681	0.000117868	ZNF853
ENSG00000196937	0.378885073	0.000119051	FAM3C
ENSG00000133069	-0.631174236	0.000122302	TMCC2
ENSG00000089053	0.267258431	0.000123133	ANAPC5
ENSG00000135766	0.38083812	0.000123422	EGLN1
ENSG00000165688	0.285604243	0.000123502	PMPCA
ENSG00000165280	0.215298738	0.000124252	VCP
ENSG00000123131	0.342428894	0.000124314	PRDX4
ENSG00000278259	0.324136143	0.000124314	MYO19
ENSG00000169926	0.380941796	0.000127152	KLF13
ENSG00000187961	0.49281943	0.000127197	KLHL17
ENSG00000140553	0.314526834	0.00012786	UNC45A
ENSG00000130956	0.359423905	0.000128575	HABP4
ENSG00000132356	0.303526722	0.000130322	PRKAA1
ENSG00000197557	-0.747066091	0.000130346	TTC30A
ENSG00000139324	-0.388570072	0.000130346	TMTC3
ENSG00000175061	0.273533627	0.000131358	LRRC75A-AS1
ENSG00000145901	0.419579443	0.000132686	TNIP1
ENSG00000135535	0.346922378	0.000133131	CD164
ENSG00000166073	0.78807028	0.000133845	GPR176
ENSG00000141905	0.423826876	0.000135086	NFIC
ENSG00000177595	0.483321045	0.000136842	PIDD1
ENSG00000105880	-0.788930475	0.000138641	DLX5
ENSG00000112852	0.609009643	0.000139397	PCDHB2
ENSG00000101182	0.238603537	0.000139987	PSMA7
ENSG00000136928	0.916316242	0.000141979	GABBR2
ENSG00000138759	-0.901649427	0.000145049	FRAS1
ENSG00000180537	-0.90902987	0.000145049	RNF182
ENSG00000158050	0.919301415	0.000147954	DUSP2
ENSG00000198680	-0.862325907	0.000147954	TUSC1
ENSG00000198176	0.347361535	0.000147954	TFDP1
ENSG00000134905	0.44236353	0.000148617	CARS2
ENSG00000130811	0.280355876	0.000148617	EIF3G
ENSG00000133302	-0.449558575	0.000150955	SLF1
ENSG00000204394	0.304591695	0.000151752	VARS
ENSG00000137692	0.344522951	0.000151752	DCUN1D5
ENSG00000104369	0.715583814	0.00015415	JPH1
ENSG00000112893	0.329852468	0.00015424	MAN2A1
ENSG00000116991	-0.777640542	0.000159514	SIPA1L2
ENSG00000177666	0.460486137	0.000167404	PNPLA2
ENSG00000090266	0.361706489	0.000170739	NDUFB2
ENSG00000180817	0.301077794	0.000174125	PPA1
ENSG00000172366	0.378488476	0.000174301	MCRIP2
ENSG00000119900	0.284930155	0.000174588	OGFRL1
ENSG00000144468	-0.432595531	0.000186757	RHBDD1
ENSG00000213694	-0.646781013	0.000186953	S1PR3
ENSG00000175166	0.242007391	0.000189532	PSMD2
ENSG00000157168	0.254809654	0.000191929	NRG1
ENSG00000099999	-0.507554266	0.000192245	RNF215
ENSG00000102870	-0.446156007	0.000195335	ZNF629
ENSG00000135052	0.304572428	0.000196164	GOLM1
ENSG00000162337	0.351034447	0.000197049	LRP5
ENSG00000176715	-0.507251131	0.000197049	ACSF3
ENSG00000134265	0.398714003	0.000197898	NAPG
ENSG00000120784	-0.421292547	0.0002019	ZFP30
ENSG00000135643	-0.536009546	0.000207734	KCNMB4
ENSG00000163597	0.242217586	0.000211153	SNHG16
ENSG00000115268	0.246653565	0.000212326	RPS15
ENSG00000175305	0.487127367	0.000213044	CCNE2
ENSG00000106460	-0.352309572	0.000214323	TMEM106B
ENSG00000100916	0.588311363	0.000217001	BRMS1L
ENSG00000144895	0.307671197	0.000217672	EIF2A
ENSG00000163362	-0.812957725	0.000221929	INAVA
ENSG00000215105	-0.70530201	0.000223351	TTC3P1
ENSG00000168575	0.371458966	0.000223933	SLC20A2
ENSG00000166326	-0.277574906	0.000229321	TRIM44
ENSG00000149809	-0.46181164	0.000231096	TM7SF2
ENSG00000165637	0.266198129	0.000234411	VDAC2
ENSG00000135919	0.392166935	0.000237097	SERPINE2
ENSG00000112304	-0.419622355	0.000238456	ACOT13
ENSG00000166801	-0.883817714	0.000238827	FAM111A
ENSG00000005339	-0.352734571	0.000242019	CREBBP
ENSG00000088992	0.654118014	0.000242427	TESC
ENSG00000165810	0.725288703	0.000244474	BTNL9
ENSG00000140374	0.326082875	0.000244474	ETFA
ENSG00000167775	0.32388187	0.000245443	CD320
ENSG00000145934	-0.84715308	0.000245941	TENM2
ENSG00000197182	0.544256963	0.000246968	MIRLET7BHG
ENSG00000071082	0.221311284	0.000248375	RPL31
ENSG00000187244	0.899606112	0.000248512	BCAM
ENSG00000124459	-0.470772817	0.000249339	ZNF45
ENSG00000114383	0.422303587	0.000250739	TUSC2
ENSG00000178988	-0.374396393	0.000250815	MRFAP1L1
ENSG00000122592	-0.698862316	0.000250815	HOXA7
ENSG00000177842	-0.587514787	0.000251433	ZNF620
ENSG00000114529	-0.893580243	0.000253373	C3orf52
ENSG00000164674	0.899775868	0.000257953	SYTL3
ENSG00000101161	0.254877532	0.000259268	PRPF6
ENSG00000186665	0.464702963	0.000259363	C17orf58
ENSG00000126088	0.383865814	0.000266965	UROD
ENSG00000260032	-0.223491757	0.000269251	NORAD
ENSG00000178950	0.318509902	0.000274056	GAK
ENSG00000260027	-0.622804277	0.000274309	HOXB7
ENSG00000186318	-0.557264741	0.000274366	BACE1
ENSG00000198440	-0.689624552	0.000274366	ZNF583
ENSG00000035862	-0.538886651	0.000275115	TIMP2
ENSG00000176387	0.86572291	0.000276399	HSD11B2
ENSG00000179406	-0.814399074	0.000277649	LINC00174
ENSG00000204387	0.410852519	0.000284463	C6orf48
ENSG00000177600	0.236830223	0.000287761	RPLP2
ENSG00000132361	0.247365806	0.000288202	CLUH
ENSG00000196208	-0.584407041	0.000291762	GREB1
ENSG00000113578	-0.889931756	0.000292703	FGF1
ENSG00000174437	0.232501935	0.00029629	ATP2A2
ENSG00000170525	0.320232996	0.000302619	PFKFB3
ENSG00000198825	0.387233867	0.000302619	INPP5F
ENSG00000131845	-0.631654962	0.000304263	ZNF304
ENSG00000181201	-0.596559338	0.000305957	HIST3H2BA
ENSG00000135631	0.383423101	0.00030732	RAB11FIP5
ENSG00000171448	-0.614114384	0.000310759	ZBTB26
ENSG00000137713	0.317980923	0.000310759	PPP2R1B
ENSG00000154957	-0.619379836	0.000310759	ZNF18
ENSG00000265681	0.367690629	0.000310759	RPL17
ENSG00000147439	-0.572682975	0.000312862	BIN3
ENSG00000197385	-0.48824395	0.000314458	ZNF860
ENSG00000272398	-0.73873499	0.000315516	CD24
ENSG00000127946	-0.290645973	0.000315516	HIP1
ENSG00000111371	0.267133445	0.000315516	SLC38A1
ENSG00000105556	0.485919015	0.000315516	MIER2
ENSG00000100473	0.884759164	0.000321466	COCH
ENSG00000104904	0.245836678	0.000321884	OAZ1
ENSG00000276966	-0.320886002	0.000322445	HIST1H4E
ENSG00000177954	0.223794195	0.000323513	RPS27
ENSG00000161921	0.646399664	0.000331619	CXCL16
ENSG00000101115	-0.22499119	0.000354671	SALL4
ENSG00000148700	-0.314834297	0.000356494	ADD3
ENSG00000185261	0.644764679	0.000357829	KIAA0825
ENSG00000184216	0.267867829	0.000357829	IRAK1
ENSG00000169689	0.348056035	0.000357829	CENPX
ENSG00000085415	0.277979776	0.000357829	SEH1L
ENSG00000117118	0.272054158	0.000361236	SDHB
ENSG00000059145	0.448376575	0.000365141	UNKL
ENSG00000134744	-0.302244619	0.000365723	TUT4
ENSG00000183527	0.322370023	0.000366621	PSMG1
ENSG00000100591	0.325124556	0.000368034	AHSA1
ENSG00000103966	0.380683008	0.000368402	EHD4
ENSG00000187984	0.739801625	0.000378367	ANKRD19P
ENSG00000143537	0.306144357	0.000380396	ADAM15
ENSG00000196421	-0.589159146	0.000380973	C20orf204
ENSG00000115053	0.244510175	0.000382133	NCL
ENSG00000167815	0.247139075	0.000383693	PRDX2
ENSG00000124313	-0.811840862	0.00038746	IQSEC2
ENSG00000117791	-0.759167628	0.000394569	MARC2
ENSG00000257995	0.712772019	0.000394569	AC084365.1
ENSG00000259663	0.741117186	0.000396587	AC010478.1
ENSG00000156017	0.321521579	0.000402266	CARNMT1
ENSG00000197747	0.357979982	0.000403802	S100A10
ENSG00000198843	0.410003515	0.000405055	SELENOT
ENSG00000214063	0.426089812	0.000407905	TSPAN4
ENSG00000108298	0.234890908	0.000416036	RPL19
ENSG00000250251	0.410882987	0.000416179	PKD1P6
ENSG00000106263	0.228118921	0.000417234	EIF3B
ENSG00000130787	0.335437028	0.000423158	HIP1R
ENSG00000239672	0.367385431	0.000424838	NME1
ENSG00000186684	-0.873274515	0.000426642	CYP27C1
ENSG00000120756	0.408514903	0.000426642	PLS1
ENSG00000198890	-0.499981076	0.000430104	PRMT6
ENSG00000064042	0.504773288	0.000432417	LIMCH1
ENSG00000232112	0.247447787	0.000435527	TMA7
ENSG00000177570	-0.769594769	0.000436639	SAMD12
ENSG00000165389	0.393123976	0.000438696	SPTSSA
ENSG00000168067	0.407611918	0.000441591	MAP4K2
ENSG00000170113	0.311732022	0.000441591	NIPA1
ENSG00000171940	0.26376347	0.000452873	ZNF217
ENSG00000119638	-0.311435616	0.000460242	NEK9
ENSG00000095319	0.220387066	0.000462219	NUP188
ENSG00000149823	0.341991136	0.000465044	VPS51
ENSG00000128512	0.379496525	0.000467726	DOCK4
ENSG00000234616	-0.397302391	0.000469342	JRK
ENSG00000272841	-0.780925193	0.000488016	AL139393.2
ENSG00000182010	-0.597551236	0.000489003	RTKN2
ENSG00000023330	0.30614059	0.000492287	ALAS1
ENSG00000171863	0.22246894	0.000492605	RPS7
ENSG00000145908	0.636399704	0.000493654	ZNF300
ENSG00000101150	0.246051403	0.000493741	TPD52L2
ENSG00000129173	0.65979761	0.000496476	E2F8
ENSG00000135083	-0.837671478	0.000506742	CCNJL
ENSG00000152475	0.692858647	0.000517308	ZNF837
ENSG00000012171	-0.639893166	0.000517867	SEMA3B
ENSG00000138674	0.287832646	0.000520529	SEC31A
ENSG00000144029	0.310603292	0.000520655	MRPS5
ENSG00000165821	-0.454975594	0.000521241	SALL2
ENSG00000141965	-0.29994561	0.000522308	FEM1A
ENSG00000105372	0.21393949	0.00053142	RPS19
ENSG00000085449	0.331583108	0.000539367	WDFY1
ENSG00000144893	0.353272213	0.000541074	MED12L
ENSG00000176788	-0.587290613	0.000541583	BASP1
ENSG00000171612	0.325321995	0.00054431	SLC25A33
ENSG00000011198	0.466882648	0.00054904	ABHD5
ENSG00000279013	0.824332858	0.00055151	AC110774.1
ENSG00000100345	0.329051577	0.000554465	MYH9
ENSG00000116750	0.349107652	0.000561234	UCHL5
ENSG00000236824	0.65733035	0.000561234	BCYRN1
ENSG00000184428	0.375986935	0.000561234	TOP1MT
ENSG00000185624	0.217639981	0.000562475	P4HB
ENSG00000214193	0.486487429	0.000567576	SH3D21
ENSG00000138709	0.313739226	0.000567576	LARP1B
ENSG00000172757	0.244205047	0.000567576	CFL1
ENSG00000163629	-0.31705181	0.000573304	PTPN13
ENSG00000065150	0.297071895	0.000575973	IPO5
ENSG00000105605	-0.683199017	0.000575997	CACNG7
ENSG00000129317	0.381828041	0.00058243	PUS7L
ENSG00000165689	0.250045578	0.000584318	ENTR1
ENSG00000179051	-0.239184461	0.000584527	RCC2
ENSG00000106683	0.370268988	0.00058708	LIMK1
ENSG00000125733	0.355226716	0.000603658	TRIP10
ENSG00000164123	-0.816181832	0.000610666	C4orf45
ENSG00000205730	-0.570560831	0.000615081	ITPRIPL2
ENSG00000188313	0.823772849	0.000616678	PLSCR1
ENSG00000255093	0.846906229	0.000627758	AP002008.2
ENSG00000178913	-0.328995615	0.000628863	TAF7
ENSG00000189221	-0.812931181	0.000633938	MAOA
ENSG00000165512	-0.421045965	0.000635895	ZNF22
ENSG00000109956	-0.850463954	0.000650319	B3GAT1
ENSG00000131398	-0.677834667	0.000653538	KCNC3
ENSG00000049192	0.527658655	0.000663472	ADAMTS6
ENSG00000141385	0.243832864	0.000666781	AFG3L2
ENSG00000177479	0.229956772	0.000673378	ARIH2
ENSG00000117450	0.225683001	0.000673548	PRDX1
ENSG00000124151	0.310358102	0.000674396	NCOA3
ENSG00000180263	0.333829973	0.000685363	FGD6
ENSG00000123636	-0.370533041	0.000687201	BAZ2B
ENSG00000155975	0.352899078	0.000687567	VPS37A
ENSG00000125656	0.349245587	0.000703137	CLPP
ENSG00000004779	0.324664656	0.000715544	NDUFAB1
ENSG00000145331	-0.592915471	0.000742967	TRMT10A
ENSG00000141580	0.241331164	0.00075592	WDR45B
ENSG00000198954	0.373816652	0.000758374	KIF1BP
ENSG00000166033	-0.822022101	0.000759868	HTRA1
ENSG00000178445	0.334724748	0.000760718	GLDC
ENSG00000276644	0.769074885	0.000760718	DACH1
ENSG00000144713	0.225830343	0.000771741	RPL32
ENSG00000105784	0.839827389	0.000782582	RUNDC3B
ENSG00000111057	-0.733154245	0.000806572	KRT18
ENSG00000101751	-0.357272182	0.000806572	POLI
ENSG00000198331	0.484863779	0.000809479	HYLS1
ENSG00000155846	0.465081232	0.000818505	PPARGC1B
ENSG00000103266	0.308915392	0.000819618	STUB1
ENSG00000142507	0.280543803	0.00082223	PSMB6
ENSG00000142892	0.387087827	0.0008284	PIGK
ENSG00000058600	0.313049175	0.000830164	POLR3E
ENSG00000136811	0.25625639	0.000832093	ODF2
ENSG00000099364	-0.323822523	0.000833461	FBXL19
ENSG00000198860	-0.36751873	0.000846995	TSEN15
ENSG00000172348	-0.780679105	0.000852918	RCAN2
ENSG00000272711	-0.699740825	0.000862636	AC019069.1
ENSG00000144381	0.263316946	0.000870987	HSPD1
ENSG00000131188	0.436735272	0.000875464	PRR7
ENSG00000006744	0.264226011	0.000875588	ELAC2
ENSG00000117143	0.320156221	0.00088093	UAP1
ENSG00000203778	-0.746502395	0.000882231	FAM229B
ENSG00000230844	-0.665453774	0.000885952	ZNF674-AS1
ENSG00000171208	0.311911818	0.000890961	NETO2
ENSG00000105357	0.349796093	0.00089484	MYH14
ENSG00000215021	0.249165848	0.000900058	PHB2
ENSG00000152661	-0.239817566	0.000907246	GJA1
ENSG00000133466	-0.693483471	0.000907246	C1QTNF6
ENSG00000040608	0.685565114	0.000909138	RTN4R
ENSG00000151693	0.327123168	0.000914965	ASAP2
ENSG00000158435	-0.289116181	0.000916414	CNOT11
ENSG00000116661	-0.480731679	0.000917661	FBXO2
ENSG00000186448	-0.436459411	0.000919956	ZNF197
ENSG00000137693	-0.255675575	0.000919956	YAP1
ENSG00000122026	0.216451944	0.000930936	RPL21
ENSG00000145685	0.361084929	0.000936799	LHFPL2
ENSG00000197594	-0.406231332	0.000936799	ENPP1
ENSG00000163882	0.268962644	0.000936835	POLR2H
ENSG00000175348	0.436341826	0.000938201	TMEM9B
ENSG00000176533	-0.791808831	0.00094105	GNG7
ENSG00000151208	-0.336180099	0.000942564	DLG5
ENSG00000134375	0.289168432	0.000953445	TIMM17A
ENSG00000196557	0.297381554	0.000955414	CACNA1H
ENSG00000187268	-0.667315046	0.000961576	FAM9C
ENSG00000157193	0.38450773	0.000962922	LRP8
ENSG00000198720	0.291836965	0.000962922	ANKRD13B
ENSG00000173531	-0.790410791	0.000967526	MST1
ENSG00000168615	0.248803269	0.000967526	ADAM9
ENSG00000157227	-0.448835913	0.000967526	MMP14
ENSG00000044090	-0.309173073	0.000975387	CUL7
ENSG00000144935	-0.543647387	0.000977001	TRPC1
ENSG00000108518	0.246145494	0.000977001	PFN1
ENSG00000204130	0.404673874	0.00097842	RUFY2
ENSG00000100580	0.278761556	0.000993378	TMED8
ENSG00000144228	0.413502929	0.001003879	SPOPL
ENSG00000117054	0.273974144	0.001006218	ACADM
ENSG00000130741	0.216657296	0.001007886	EIF2S3
ENSG00000113048	0.25301678	0.001010615	MRPS27
ENSG00000166025	-0.311849146	0.001010615	AMOTL1
ENSG00000125875	0.339556016	0.001010615	TBC1D20
ENSG00000005059	0.37974863	0.001014336	MCUB
ENSG00000149485	-0.317524471	0.001021411	FADS1
ENSG00000171004	0.404159233	0.0010339	HS6ST2
ENSG00000137818	0.233161362	0.0010339	RPLP1
ENSG00000102054	0.210272477	0.001037231	RBBP7
ENSG00000137285	-0.36103719	0.001040081	TUBB2B
ENSG00000114544	0.457238134	0.001041948	SLC41A3
ENSG00000251361	0.762683883	0.001042725	AC012625.1
ENSG00000100711	0.442541574	0.00105012	ZFYVE21
ENSG00000133710	0.747275066	0.001050995	SPINK5
ENSG00000137103	-0.725775376	0.001054168	TMEM8B
ENSG00000165716	-0.436360496	0.001054168	FAM69B
ENSG00000169180	0.226916692	0.001054168	XPO6
ENSG00000185187	0.776573956	0.001070631	SIGIRR
ENSG00000147526	-0.265418169	0.001090863	TACC1
ENSG00000008710	0.304726331	0.001090863	PKD1
ENSG00000106688	0.468846957	0.00109351	SLC1A1
ENSG00000169914	0.290620745	0.001094052	OTUD3
ENSG00000122642	0.292931742	0.00110389	FKBP9
ENSG00000153250	-0.329901954	0.001105261	RBMS1
ENSG00000174695	-0.261770252	0.001107125	TMEM167A
ENSG00000012048	-0.289640326	0.001130178	BRCA1
ENSG00000164587	0.22701329	0.001130233	RPS14
ENSG00000129646	-0.676574137	0.001143711	QRICH2
ENSG00000164040	-0.361089577	0.001177362	PGRMC2
ENSG00000155760	-0.511109569	0.001179032	FZD7
ENSG00000253276	-0.75028711	0.001183821	CCDC71L
ENSG00000049239	-0.429464015	0.001189267	H6PD
ENSG00000070061	0.24465527	0.001191724	ELP1
ENSG00000104177	-0.282125703	0.001201921	MYEF2
ENSG00000120438	0.252401774	0.001207239	TCP1
ENSG00000117335	0.301510052	0.001218772	CD46
ENSG00000114993	0.792171076	0.001226501	RTKN
ENSG00000213719	0.216573925	0.001257256	CLIC1
ENSG00000183230	-0.74837706	0.001269397	CTNNA3
ENSG00000081026	0.372304287	0.001270542	MAGI3
ENSG00000178075	0.557575325	0.00127339	GRAMD1C
ENSG00000126391	-0.344589001	0.00127339	FRMD8
ENSG00000129595	-0.689369199	0.001278412	EPB41L4A
ENSG00000231074	-0.391547423	0.001280279	HCG18
ENSG00000198598	0.54639406	0.001281237	MMP17
ENSG00000187837	-0.253722961	0.001282942	HIST1H1C
ENSG00000079739	0.315680308	0.001290806	PGM1
ENSG00000131171	-0.408940517	0.001298158	SH3BGRL
ENSG00000187634	-0.769120678	0.001311593	SAMD11
ENSG00000156298	-0.80252438	0.001314449	TSPAN7
ENSG00000156453	-0.80307472	0.001321146	PCDH1
ENSG00000054793	-0.253546003	0.001322653	ATP9A
ENSG00000276399	0.777502475	0.001330605	FLJ36000
ENSG00000024526	0.254147627	0.0013332	DEPDC1
ENSG00000150991	0.208487541	0.00134359	UBC
ENSG00000113196	-0.707447193	0.001356216	HAND1
ENSG00000187866	-0.647776259	0.001369124	FAM122A
ENSG00000107957	-0.794321141	0.001369124	SH3PXD2A
ENSG00000085978	0.348031054	0.001370817	ATG16L1
ENSG00000109133	0.301592299	0.001370859	TMEM33
ENSG00000163516	0.440571333	0.001374342	ANKZF1
ENSG00000132300	0.273198221	0.001386982	PTCD3
ENSG00000132024	0.385453441	0.001388494	CC2D1A
ENSG00000100280	0.275754872	0.001406218	AP1B1
ENSG00000179134	-0.287004995	0.001413623	SAMD4B
ENSG00000006016	0.684106118	0.001428104	CRLF1
ENSG00000108389	0.232470508	0.001432495	MTMR4
ENSG00000117707	-0.727296861	0.001442058	PROX1
ENSG00000114302	0.257274639	0.001458364	PRKAR2A
ENSG00000173660	0.21543472	0.001465213	UQCRH
ENSG00000138771	-0.229208115	0.001468918	SHROOM3
ENSG00000156482	0.221898908	0.001489642	RPL30
ENSG00000102935	-0.783105031	0.001490745	ZNF423
ENSG00000204852	-0.666102293	0.001493673	TCTN1
ENSG00000179950	0.259026169	0.001507234	PUF60
ENSG00000141959	0.27317242	0.001507234	PFKL
ENSG00000137154	0.204717869	0.001512362	RPS6
ENSG00000156928	0.346430557	0.00151315	MALSU1
ENSG00000110583	-0.33129009	0.001514622	NAA40
ENSG00000083857	-0.256623238	0.001521329	FAT1
ENSG00000234741	0.275665704	0.001524396	GAS5
ENSG00000171858	0.235256558	0.001527081	RPS21
ENSG00000188290	0.411979399	0.001538293	HES4
ENSG00000162946	-0.797756754	0.001556111	DISC1
ENSG00000148690	-0.469963549	0.001565025	FRA10AC1
ENSG00000235356	-0.633032412	0.001566252	AL592466.1
ENSG00000213463	-0.30882528	0.001566252	SYNJ2BP
ENSG00000081087	0.296514275	0.001570244	OSTM1
ENSG00000160111	-0.718761196	0.001578615	CPAMD8
ENSG00000279117	-0.630547383	0.001579735	AP001972.5
ENSG00000256087	-0.336809604	0.001586605	ZNF432
ENSG00000164032	0.212666182	0.001592067	H2AFZ
ENSG00000164062	0.29279994	0.001603515	APEH
ENSG00000198826	0.244782542	0.00160446	ARHGAP11A
ENSG00000101911	0.267133545	0.001608061	PRPS2
ENSG00000226137	-0.53882219	0.001609701	BAIAP2-DT
ENSG00000158470	-0.269987405	0.001622661	B4GALT5
ENSG00000105373	0.2727231	0.001624967	NOP53
ENSG00000120616	-0.393552432	0.001635201	EPC1
ENSG00000277224	-0.264550304	0.001643896	HIST1H2BF
ENSG00000136425	-0.482200991	0.001643896	CIB2
ENSG00000203814	-0.205771102	0.001648189	HIST2H2BF
ENSG00000132635	-0.527257117	0.001652407	PCED1A
ENSG00000120992	0.281974259	0.001658985	LYPLA1
ENSG00000137075	0.328607702	0.001666746	RNF38
ENSG00000086189	0.301736835	0.001670029	DIMT1
ENSG00000179938	0.711030612	0.001670029	GOLGA8J
ENSG00000183569	0.773946599	0.001670029	SERHL2
ENSG00000116574	-0.626867108	0.001670986	RHOU
ENSG00000115944	0.302000978	0.001675127	COX7A2L
ENSG00000213859	-0.590317872	0.001683732	KCTD11
ENSG00000173218	0.34601146	0.001684599	VANGL1
ENSG00000129355	0.678580879	0.001690516	CDKN2D
ENSG00000278463	0.330246116	0.001691406	HIST1H2AB
ENSG00000117069	0.761884818	0.001692377	ST6GALNAC5
ENSG00000115194	-0.683730235	0.001694913	SLC30A3
ENSG00000177879	-0.333478213	0.001694913	AP3S1
ENSG00000224870	-0.514619865	0.001705373	AL391244.1
ENSG00000124532	0.325445719	0.001713782	MRS2
ENSG00000166173	-0.471913948	0.001713782	LARP6
ENSG00000124766	0.185216695	0.001716327	SOX4
ENSG00000122644	0.214362021	0.001716327	ARL4A
ENSG00000174233	-0.363864351	0.001716327	ADCY6
ENSG00000164687	0.329165946	0.001747059	FABP5
ENSG00000196792	0.287937265	0.00175765	STRN3
ENSG00000160685	0.434164846	0.001758652	ZBTB7B
ENSG00000213020	-0.491807629	0.001764893	ZNF611
ENSG00000076685	-0.285116184	0.001783154	NT5C2
ENSG00000126261	0.242270117	0.001784745	UBA2
ENSG00000250802	-0.772002063	0.001795443	ZBED3-AS1
ENSG00000165449	-0.778408365	0.001795443	SLC16A9
ENSG00000178425	0.357774403	0.00179556	NT5DC1
ENSG00000235609	-0.71109041	0.00179556	AF127577.4
ENSG00000110422	0.283280047	0.001805362	HIPK3
ENSG00000167986	0.18905879	0.001813141	DDB1
ENSG00000165752	0.378571953	0.001824282	STK32C
ENSG00000095203	0.37927178	0.001826852	EPB41L4B
ENSG00000107521	0.425688206	0.001837533	HPS1
ENSG00000154945	-0.296532732	0.001837533	ANKRD40
ENSG00000225791	-0.627547893	0.001839143	TRAM2-AS1
ENSG00000196968	0.382968003	0.001839143	FUT11
ENSG00000198363	0.264920625	0.001845174	ASPH
ENSG00000139998	-0.427698391	0.001845174	RAB15
ENSG00000171843	0.421022206	0.001847107	MLLT3
ENSG00000165905	0.788763383	0.001847107	LARGE2
ENSG00000179889	0.239400554	0.001854876	PDXDC1
ENSG00000255717	0.286402344	0.001859124	SNHG1
ENSG00000089820	-0.785509951	0.001861192	ARHGAP4
ENSG00000137819	0.66634411	0.001869218	PAQR5
ENSG00000173153	0.364307002	0.001893159	ESRRA
ENSG00000020181	-0.624091488	0.001896467	ADGRA2
ENSG00000107485	-0.618510231	0.001896467	GATA3
ENSG00000140105	-0.272648037	0.001912273	WARS
ENSG00000146530	-0.64357115	0.001914703	VWDE
ENSG00000103253	0.389770669	0.001920878	HAGHL
ENSG00000179091	0.2330398	0.001928564	CYC1
ENSG00000089094	0.255581968	0.001938544	KDM2B
ENSG00000101558	0.260494664	0.001938544	VAPA
ENSG00000184208	-0.378086566	0.001976715	C22orf46
ENSG00000105255	0.374934714	0.001994964	FSD1
ENSG00000173581	0.293664017	0.001994964	CCDC106
ENSG00000161791	-0.43168788	0.001995512	FMNL3
ENSG00000266074	0.409429957	0.002000648	BAHCC1
ENSG00000156162	-0.349670521	0.002001326	DPY19L4
ENSG00000119185	0.322504064	0.002001622	ITGB1BP1
ENSG00000186470	0.463083913	0.002023281	BTN3A2
ENSG00000271122	-0.650033517	0.002032509	AC018647.2
ENSG00000118046	0.263075752	0.002033916	STK11
ENSG00000198961	-0.25106012	0.002039825	PJA2
ENSG00000105993	0.244547897	0.002040425	DNAJB6
ENSG00000104687	0.23419941	0.002045257	GSR
ENSG00000116161	0.24201318	0.002047331	CACYBP
ENSG00000100994	0.239799099	0.00206077	PYGB
ENSG00000109814	-0.310673613	0.002092858	UGDH
ENSG00000164211	0.358962938	0.002132798	STARD4
ENSG00000140474	0.301483817	0.002132816	ULK3
ENSG00000198517	0.441383301	0.002154436	MAFK
ENSG00000173457	0.254675776	0.002215194	PPP1R14B
ENSG00000147180	-0.374691325	0.002231814	ZNF711
ENSG00000067560	0.2145351	0.002233808	RHOA
ENSG00000186660	0.248416723	0.002235548	ZFP91
ENSG00000075292	-0.216151951	0.002239822	ZNF638
ENSG00000186076	0.646618404	0.002247698	AC012085.1
ENSG00000084444	-0.297163933	0.002250138	FAM234B
ENSG00000141642	-0.679843538	0.002250596	ELAC1
ENSG00000186868	0.378373928	0.002283006	MAPT
ENSG00000036448	-0.774853975	0.002324142	MYOM2
ENSG00000164904	-0.23889098	0.002345575	ALDH7A1
ENSG00000107833	0.297159704	0.002351325	NPM3
ENSG00000224081	-0.712947298	0.002376672	SLC44A3-AS1
ENSG00000205339	0.217131779	0.002385927	IPO7
ENSG00000143847	0.527570765	0.002394369	PPFIA4
ENSG00000180596	-0.240099388	0.002400875	HIST1H2BC
ENSG00000167964	-0.770321434	0.002404584	RAB26
ENSG00000242512	-0.601540935	0.002416416	LINC01206
ENSG00000119950	0.387899465	0.002420993	MXI1
ENSG00000160539	-0.633532352	0.002432518	PLPP7
ENSG00000196922	-0.38756674	0.002440872	ZNF252P
ENSG00000247077	0.25906252	0.002440872	PGAM5
ENSG00000003989	-0.265755295	0.002442991	SLC7A2
ENSG00000109738	0.540250143	0.002446385	GLRB
ENSG00000083814	0.737588951	0.002446385	ZNF671
ENSG00000184185	0.630410972	0.002469692	KCNJ12
ENSG00000115310	0.195361114	0.002481998	RTN4
ENSG00000073670	0.427782314	0.002484739	ADAM11
ENSG00000206557	-0.771027746	0.002500859	TRIM71
ENSG00000131067	-0.558746139	0.00250383	GGT7
ENSG00000155850	-0.343163234	0.002527133	SLC26A2
ENSG00000139725	0.333957685	0.002528421	RHOF
ENSG00000142192	0.243047071	0.002531374	APP
ENSG00000106153	0.22400597	0.002531792	CHCHD2
ENSG00000120253	0.267382385	0.002539714	NUP43
ENSG00000102996	0.373707073	0.002548747	MMP15
ENSG00000153113	0.250358005	0.002571109	CAST
ENSG00000179314	-0.421265484	0.002576357	WSCD1
ENSG00000156218	0.291961709	0.002578529	ADAMTSL3
ENSG00000040275	-0.296994218	0.002580435	SPDL1
ENSG00000134954	-0.597435691	0.002589895	ETS1
ENSG00000157064	-0.686380491	0.002615329	NMNAT2
ENSG00000254837	-0.69103533	0.00262422	AP001372.2
ENSG00000107959	0.260811031	0.00262422	PITRM1
ENSG00000227051	-0.432156146	0.00262422	C14orf132
ENSG00000167680	-0.505409756	0.002626324	SEMA6B
ENSG00000158711	0.254388395	0.002631172	ELK4
ENSG00000151414	0.292579185	0.002632496	NEK7
ENSG00000157045	0.321061329	0.00267412	NTAN1
ENSG00000138028	0.601938956	0.00272527	CGREF1
ENSG00000155085	-0.745538719	0.00272527	AK9
ENSG00000151503	0.232181008	0.002753784	NCAPD3
ENSG00000138778	-0.253319698	0.002769495	CENPE
ENSG00000188706	0.36319878	0.002774276	ZDHHC9
ENSG00000006453	0.485076823	0.002781625	BAIAP2L1
ENSG00000089009	0.195762085	0.002833801	RPL6
ENSG00000110218	0.308122794	0.002834464	PANX1
ENSG00000126870	-0.416102758	0.002872215	WDR60
ENSG00000122034	0.221994109	0.002895471	GTF3A
ENSG00000266602	0.755592405	0.002905325	AC008109.1
ENSG00000101773	0.240490397	0.002966829	RBBP8
ENSG00000187514	0.215942928	0.00297696	PTMA
ENSG00000166750	-0.606087759	0.002981698	SLFN5
ENSG00000176022	-0.488475001	0.003036506	B3GALT6
ENSG00000140740	0.222366967	0.003036506	UQCRC2
ENSG00000181085	0.687881534	0.00303654	MAPK15
ENSG00000135900	0.321996192	0.003051122	MRPL44
ENSG00000133019	-0.684354349	0.003051667	CHRM3
ENSG00000185627	0.235161337	0.003066434	PSMD13
ENSG00000166803	0.269128573	0.003070272	PCLAF
ENSG00000163320	-0.24214038	0.003071485	CGGBP1
ENSG00000102780	0.319398821	0.003127369	DGKH
ENSG00000135439	-0.566878115	0.003128792	AGAP2
ENSG00000188647	0.294283897	0.003140551	PTAR1
ENSG00000105974	-0.752198714	0.003193695	CAV1
ENSG00000166197	0.23751566	0.003195004	NOLC1
ENSG00000181852	-0.310636696	0.003205062	RNF41
ENSG00000176014	0.230825395	0.003224599	TUBB6
ENSG00000196747	0.224609483	0.003225687	HIST1H2AI
ENSG00000149050	-0.581755228	0.003228443	ZNF214
ENSG00000158258	-0.646510044	0.003228754	CLSTN2
ENSG00000184205	0.339694603	0.003230525	TSPYL2
ENSG00000135596	0.376814044	0.003249568	MICAL1
ENSG00000197958	0.176721993	0.003362083	RPL12
ENSG00000115241	0.209098791	0.003363445	PPM1G
ENSG00000096063	0.235441971	0.003389395	SRPK1
ENSG00000157617	0.308054736	0.003389395	C2CD2
ENSG00000130558	-0.501290939	0.003391802	OLFM1
ENSG00000113369	-0.453496202	0.003392002	ARRDC3
ENSG00000198455	-0.448171354	0.003445955	ZXDB
ENSG00000122203	0.257431507	0.003450694	KIAA1191
ENSG00000075340	-0.662007106	0.003456066	ADD2
ENSG00000184500	-0.403236892	0.003457257	PROS1
ENSG00000164403	0.49414148	0.003514651	SHROOM1
ENSG00000079691	0.296200885	0.003520044	CARMIL1
ENSG00000128881	-0.307183015	0.003535199	TTBK2
ENSG00000135486	0.213419785	0.003543225	HNRNPA1
ENSG00000135108	0.283350734	0.00354661	FBXO21
ENSG00000130021	0.361777684	0.003615916	PUDP
ENSG00000241852	-0.532649413	0.003615916	C8orf58
ENSG00000101474	0.261109023	0.003615916	APMAP
ENSG00000184922	-0.471204716	0.00365626	FMNL1
ENSG00000166450	0.245985242	0.003674026	PRTG
ENSG00000041880	-0.618368942	0.003704611	PARP3
ENSG00000048162	0.284557538	0.003705128	NOP16
ENSG00000123066	-0.240872355	0.003763844	MED13L
ENSG00000109736	0.301885575	0.003794712	MFSD10
ENSG00000096070	-0.366003212	0.003810956	BRPF3
ENSG00000169021	0.241951403	0.003851553	UQCRFS1
ENSG00000155729	-0.559951064	0.003855045	KCTD18
ENSG00000133739	-0.568540937	0.003855045	LRRCC1
ENSG00000141696	-0.315919021	0.003903614	P3H4
ENSG00000158164	-0.675810152	0.003906283	TMSB15A
ENSG00000170881	0.34394124	0.003932751	RNF139
ENSG00000083642	-0.339727908	0.003961201	PDS5B
ENSG00000091542	0.226238112	0.003966612	ALKBH5
ENSG00000116406	-0.297937884	0.003969743	EDEM3
ENSG00000137714	0.300426708	0.003990346	FDX1
ENSG00000095794	-0.428253652	0.004025257	CREM
ENSG00000177508	-0.731281225	0.004036007	IRX3
ENSG00000165113	-0.557866828	0.004039596	GKAP1
ENSG00000056558	-0.699507555	0.004039596	TRAF1
ENSG00000186350	-0.317992237	0.004039596	RXRA
ENSG00000085511	-0.320055122	0.004058172	MAP3K4
ENSG00000183011	0.33134858	0.004061652	NAA38
ENSG00000153207	0.195919395	0.004061998	AHCTF1
ENSG00000250565	-0.498024097	0.004065759	ATP6V1E2
ENSG00000164362	0.338874148	0.004065759	TERT
ENSG00000166881	-0.287268624	0.004065759	NEMP1
ENSG00000276649	-0.713109862	0.004070038	AL117335.1
ENSG00000117020	-0.291851383	0.004075561	AKT3
ENSG00000278920	-0.688704446	0.004077953	AC005005.4
ENSG00000226053	-0.586070266	0.00408137	LINC01776
ENSG00000082146	-0.339003831	0.004083372	STRADB
ENSG00000069998	0.265940098	0.004092608	HDHD5
ENSG00000092199	0.188077397	0.004094502	HNRNPC
ENSG00000145912	0.221039508	0.004099923	NHP2
ENSG00000171680	-0.432942798	0.004110363	PLEKHG5
ENSG00000149948	-0.190836247	0.004117756	HMGA2
ENSG00000134717	0.266263097	0.00412216	BTF3L4
ENSG00000066923	0.716736928	0.004162491	STAG3
ENSG00000215252	0.409428957	0.004181588	GOLGA8B
ENSG00000105438	-0.231219519	0.004181588	KDELR1
ENSG00000067840	-0.249733702	0.004183631	PDZD4
ENSG00000272674	0.709252401	0.004238974	PCDHB16
ENSG00000123064	0.22255318	0.004250251	DDX54
ENSG00000114779	0.317813986	0.004254462	ABHD14B
ENSG00000224940	0.725481452	0.0042581	PRRT4
ENSG00000233476	0.307993571	0.004259918	EEF1A1P6
ENSG00000129625	0.293976451	0.004262198	REEP5
ENSG00000150907	-0.414793462	0.00427994	FOXO1
ENSG00000104059	0.523017133	0.004309472	FAM189A1
ENSG00000172380	-0.23289967	0.004348964	GNG12
ENSG00000179409	0.291651107	0.004348964	GEMIN4
ENSG00000147119	0.726045666	0.004485586	CHST7
ENSG00000251511	0.585723386	0.004494976	AC096736.3
ENSG00000160145	-0.631818031	0.004500935	KALRN
ENSG00000183250	-0.7314125	0.0045825	LINC01547
ENSG00000161179	0.308661217	0.004607808	YDJC
ENSG00000240694	-0.309552123	0.004618428	PNMA2
ENSG00000001167	-0.391526432	0.00468831	NFYA
ENSG00000100030	0.206915713	0.004689548	MAPK1
ENSG00000198561	-0.227534177	0.004707917	CTNND1
ENSG00000130159	0.348913782	0.004756317	ECSIT
ENSG00000164054	0.285975874	0.004783878	SHISA5
ENSG00000175471	0.227192251	0.004807541	MCTP1
ENSG00000122378	0.722497866	0.004835226	PRXL2A
ENSG00000223478	0.613360256	0.004852524	AL441992.1
ENSG00000224842	-0.64674204	0.004862357	AL161908.1
ENSG00000048649	-0.29987682	0.004873659	RSF1
ENSG00000125510	-0.586281114	0.004873659	OPRL1
ENSG00000228300	0.320332323	0.004907631	C19orf24
ENSG00000179295	0.211820712	0.004913012	PTPN11
ENSG00000151376	0.580996851	0.004920332	ME3
ENSG00000143549	0.213878315	0.004924457	TPM3
ENSG00000166681	-0.331855768	0.00493891	BEX3
ENSG00000203880	-0.23171666	0.004947465	PCMTD2
ENSG00000170445	0.223018551	0.004977583	HARS
ENSG00000119705	0.264922572	0.004977583	SLIRP
ENSG00000182899	0.214050527	0.004987072	RPL35A
ENSG00000180488	0.325550845	0.005025394	MIGA1
ENSG00000112208	0.272850581	0.005025394	BAG2
ENSG00000167232	-0.311908777	0.005044758	ZNF91
ENSG00000105202	0.245757625	0.005044944	FBL
ENSG00000125691	0.196566544	0.005052134	RPL23
ENSG00000146648	-0.545639979	0.005075333	EGFR
ENSG00000145907	0.186714824	0.005114248	G3BP1
ENSG00000198816	-0.483042846	0.005114248	ZNF358
ENSG00000092068	-0.726458927	0.005124505	SLC7A8
ENSG00000155903	0.361671444	0.00513508	RASA2
ENSG00000001497	0.286286031	0.005149549	LAS1L
ENSG00000138380	-0.703984439	0.005163577	CARF
ENSG00000038219	-0.297974309	0.005163577	BOD1L1
ENSG00000171791	-0.321636354	0.005163577	BCL2
ENSG00000145592	0.18745009	0.005172266	RPL37
ENSG00000270885	-0.471901189	0.005172266	RASL10B
ENSG00000213593	0.262033126	0.005173004	TMX2
ENSG00000153885	-0.325657174	0.005180392	KCTD15
ENSG00000080819	0.326073596	0.005188543	CPOX
ENSG00000110881	0.464647677	0.00519565	ASIC1
ENSG00000217236	0.725171466	0.005226905	SP9
ENSG00000140521	0.253742565	0.005229278	POLG
ENSG00000224914	-0.625914498	0.005242485	LINC00863
ENSG00000131931	0.475033085	0.005270067	THAP1
ENSG00000081377	-0.326381422	0.005325176	CDC14B
ENSG00000164611	0.244135875	0.005380857	PTTG1
ENSG00000171109	0.217940305	0.005381507	MFN1
ENSG00000103512	0.261599169	0.005446383	NOMO1
ENSG00000156869	-0.685930585	0.005448985	FRRS1
ENSG00000120093	-0.381699168	0.005503723	HOXB3
ENSG00000107554	0.28161652	0.005509717	DNMBP
ENSG00000116151	-0.458594811	0.005512115	MORN1
ENSG00000183283	0.260924044	0.005517386	DAZAP2
ENSG00000163950	0.245086884	0.005534112	SLBP
ENSG00000106025	-0.69723621	0.005539247	TSPAN12
ENSG00000100461	-0.265476759	0.005566718	RBM23
ENSG00000196562	-0.717762146	0.005566718	SULF2
ENSG00000279561	-0.614436263	0.005572824	AL845472.2
ENSG00000103145	-0.419362541	0.005610025	HCFC1R1
ENSG00000105254	0.274396069	0.005610025	TBCB
ENSG00000121900	-0.431465985	0.005610596	TMEM54
ENSG00000114416	0.215510206	0.005626245	FXR1
ENSG00000168298	-0.212618342	0.005631823	HIST1H1E
ENSG00000066427	0.401566138	0.00563429	ATXN3
ENSG00000087266	0.296663771	0.005725546	SH3BP2
ENSG00000183684	0.214574504	0.005725546	ALYREF
ENSG00000204568	0.268499189	0.005740494	MRPS18B
ENSG00000170802	0.341022118	0.005741206	FOXN2
ENSG00000213965	0.306834412	0.005755199	NUDT19
ENSG00000135048	-0.453420592	0.005759612	CEMIP2
ENSG00000108559	0.267441416	0.005815085	NUP88
ENSG00000033867	0.23024326	0.005822486	SLC4A7
ENSG00000184611	0.711573194	0.005837	KCNH7
ENSG00000152558	0.20676678	0.005840003	TMEM123
ENSG00000280128	-0.53352964	0.005858199	AL662795.2
ENSG00000164588	0.452816558	0.005860104	HCN1
ENSG00000147536	-0.299716407	0.005860104	GINS4
ENSG00000133731	0.318251305	0.005860104	IMPA1
ENSG00000160117	0.716226496	0.005860104	ANKLE1
ENSG00000167363	0.656851217	0.005863887	FN3K
ENSG00000197622	-0.282087178	0.005868925	CDC42SE1
ENSG00000130204	0.2135699	0.005868925	TOMM40
ENSG00000255302	-0.238248938	0.005907707	EID1
ENSG00000121957	0.260352034	0.005915832	GPSM2
ENSG00000133606	0.263234198	0.005963666	MKRN1
ENSG00000175183	-0.349037496	0.005980821	CSRP2
ENSG00000173889	0.279281726	0.005992525	PHC3
ENSG00000196155	0.62916864	0.005992525	PLEKHG4
ENSG00000105767	-0.476009931	0.005992525	CADM4
ENSG00000128245	0.219279164	0.005996647	YWHAH
ENSG00000102554	0.236578145	0.006017259	KLF5
ENSG00000074071	0.235376996	0.006064073	MRPS34
ENSG00000188042	-0.711400339	0.006105543	ARL4C
ENSG00000068137	0.355004192	0.006111377	PLEKHH3
ENSG00000253738	-0.395282981	0.006118415	OTUD6B-AS1
ENSG00000054148	0.315979072	0.006118415	PHPT1
ENSG00000146731	0.212177202	0.00612924	CCT6A
ENSG00000152409	0.281842817	0.006189394	JMY
ENSG00000127884	0.219294703	0.006193194	ECHS1
ENSG00000099284	-0.301034644	0.006216991	H2AFY2
ENSG00000186301	-0.563679081	0.006234789	MST1P2
ENSG00000213853	-0.407207287	0.006260316	EMP2
ENSG00000102125	-0.462154744	0.006296494	TAZ
ENSG00000253438	0.540479068	0.006333571	PCAT1
ENSG00000136378	-0.614829251	0.006343136	ADAMTS7
ENSG00000155158	0.457846547	0.006345672	TTC39B
ENSG00000104823	0.358510287	0.006345672	ECH1
ENSG00000196074	-0.628180164	0.006351197	SYCP2
ENSG00000164181	0.44814085	0.006383212	ELOVL7
ENSG00000005022	0.228164467	0.006383212	SLC25A5
ENSG00000136699	0.233365687	0.006476408	SMPD4
ENSG00000029639	0.404133107	0.00648817	TFB1M
ENSG00000198604	0.250775795	0.006501948	BAZ1A
ENSG00000111716	0.28973656	0.006517618	LDHB
ENSG00000074842	0.309194259	0.006519512	MYDGF
ENSG00000198056	-0.355691146	0.006588104	PRIM1
ENSG00000235501	-0.603364902	0.006634691	AC105942.1
ENSG00000078114	-0.215800096	0.006670992	NEBL
ENSG00000185813	0.356446857	0.006702617	PCYT2
ENSG00000172037	-0.323068619	0.006706445	LAMB2
ENSG00000128626	0.292630588	0.006720877	MRPS12
ENSG00000128228	0.361791344	0.006740456	SDF2L1
ENSG00000183780	-0.549539189	0.006744883	SLC35F3
ENSG00000229256	-0.607549738	0.006744883	ST13P13
ENSG00000086712	0.231000733	0.00677941	TXLNG
ENSG00000134247	0.250790457	0.006789863	PTGFRN
ENSG00000114648	0.26706154	0.006789863	KLHL18
ENSG00000197345	0.310653863	0.006789863	MRPL21
ENSG00000140332	-0.357951488	0.006789863	TLE3
ENSG00000179262	0.255427142	0.00679943	RAD23A
ENSG00000154118	-0.329589956	0.00679997	JPH3
ENSG00000146701	0.195106083	0.006873682	MDH2
ENSG00000141867	-0.295414559	0.006945357	BRD4
ENSG00000142867	0.311723153	0.006976524	BCL10
ENSG00000013306	0.230830361	0.006976524	SLC25A39
ENSG00000162368	0.29927706	0.006983963	CMPK1
ENSG00000196531	0.202140066	0.00703712	NACA
ENSG00000138303	0.405153484	0.007038059	ASCC1
ENSG00000100714	0.237884482	0.00705406	MTHFD1
ENSG00000254554	-0.581636708	0.00705725	AC080023.1
ENSG00000139722	-0.373681578	0.007066653	VPS37B
ENSG00000226479	-0.392817886	0.007069887	TMEM185B
ENSG00000125450	0.242209845	0.007069887	NUP85
ENSG00000165309	0.694754107	0.007072287	ARMC3
ENSG00000133393	0.269944003	0.007103835	FOPNL
ENSG00000213672	0.286736092	0.007111099	NCKIPSD
ENSG00000003096	-0.388489109	0.007111242	KLHL13
ENSG00000130749	-0.285474487	0.007111242	ZC3H4
ENSG00000141034	0.29344445	0.007152266	GID4
ENSG00000226683	-0.563144284	0.00715717	PWWP2AP1
ENSG00000142207	0.228149706	0.007165386	URB1
ENSG00000159753	0.411115009	0.007205776	CARMIL2
ENSG00000136108	-0.248792848	0.007240951	CKAP2
ENSG00000006695	0.412707937	0.007240951	COX10
ENSG00000272686	-0.587999231	0.007243179	AC006333.2
ENSG00000087502	0.288495757	0.007251719	ERGIC2
ENSG00000166797	0.329150896	0.007256801	CIAO2A
ENSG00000121440	-0.518332719	0.007259243	PDZRN3
ENSG00000143624	-0.216157382	0.007272668	INTS3
ENSG00000157216	-0.381028762	0.007278832	SSBP3
ENSG00000118096	-0.642068282	0.00733978	IFT46
ENSG00000206527	0.261986189	0.00734802	HACD2
ENSG00000112118	0.176379531	0.007384378	MCM3
ENSG00000198718	0.320033015	0.00740143	TOGARAM1
ENSG00000108671	0.194242452	0.007438506	PSMD11
ENSG00000135677	0.22608407	0.007488966	GNS
ENSG00000280800	0.527251994	0.007520517	FP671120.3
ENSG00000064225	-0.687384017	0.007535694	ST3GAL6
ENSG00000136897	0.266040449	0.007579186	MRPL50
ENSG00000143190	-0.274619352	0.007622253	POU2F1
ENSG00000146858	0.311486701	0.007622253	ZC3HAV1L
ENSG00000275066	-0.308805571	0.00764933	SYNRG
ENSG00000121481	-0.303661734	0.007663753	RNF2
ENSG00000119640	0.409414066	0.007663753	ACYP1
ENSG00000159267	-0.344941349	0.007679693	HLCS
ENSG00000141480	0.284766344	0.007700625	ARRB2
ENSG00000177337	-0.580351416	0.007863347	DLGAP1-AS1
ENSG00000167461	0.237744561	0.007863347	RAB8A
ENSG00000124160	-0.293694637	0.007878687	NCOA5
ENSG00000185880	-0.445870446	0.007937804	TRIM69
ENSG00000103319	0.253199767	0.007960376	EEF2K
ENSG00000089335	-0.408580192	0.007964399	ZNF302
ENSG00000165124	-0.510072322	0.008075766	SVEP1
ENSG00000177156	0.230246689	0.008075766	TALDO1
ENSG00000207460	0.65950768	0.008128052	SNORD116-19
ENSG00000110958	0.216289056	0.008150379	PTGES3
ENSG00000101180	0.685461917	0.00821796	HRH3
ENSG00000128059	0.2419843	0.008237644	PPAT
ENSG00000057019	-0.266345863	0.008243693	DCBLD2
ENSG00000061676	0.18282247	0.008282002	NCKAP1
ENSG00000123213	0.235450948	0.008291987	NLN
ENSG00000037757	0.276480045	0.00831399	MRI1
ENSG00000137106	0.221292721	0.008322134	GRHPR
ENSG00000100138	0.248835759	0.008334469	SNU13
ENSG00000110880	0.218928274	0.008338457	CORO1C
ENSG00000101096	-0.6915316	0.008366935	NFATC2
ENSG00000103942	0.318957434	0.008382959	HOMER2
ENSG00000155980	0.381421507	0.008397848	KIF5A
ENSG00000081138	-0.507542786	0.008409047	CDH7
ENSG00000178568	0.184719999	0.008413963	ERBB4
ENSG00000214562	-0.675040017	0.008484543	NUTM2D
ENSG00000099822	0.516565979	0.008498306	HCN2
ENSG00000163162	0.290778187	0.008591767	RNF149
ENSG00000147202	0.32729974	0.008591767	DIAPH2
ENSG00000198142	0.248623196	0.008617921	SOWAHC
ENSG00000067829	0.40269263	0.008617921	IDH3G
ENSG00000084754	0.214522739	0.008647732	HADHA
ENSG00000103811	-0.624290345	0.008647732	CTSH
ENSG00000223812	0.586488402	0.00874009	AC073365.1
ENSG00000157637	-0.345533181	0.008808013	SLC38A10
ENSG00000126882	-0.482323192	0.008808176	FAM78A
ENSG00000130338	0.27257224	0.008840488	TULP4
ENSG00000177614	-0.495585664	0.008864752	PGBD5
ENSG00000126070	0.278455585	0.009007876	ago-03
ENSG00000162999	-0.587514843	0.009041253	DUSP19
ENSG00000163946	-0.246000731	0.009048389	FAM208A
ENSG00000258302	-0.541575042	0.009078294	AC025034.1
ENSG00000184752	0.298328675	0.009078294	NDUFA12
ENSG00000279838	-0.629505604	0.009111846	AL356273.3
ENSG00000086506	0.685498769	0.009123388	HBQ1
ENSG00000106682	0.188416727	0.009216465	EIF4H
ENSG00000276476	0.676634756	0.009297392	LINC00540
ENSG00000134419	0.231828359	0.009301847	RPS15A
ENSG00000108984	-0.676306181	0.009311837	MAP2K6
ENSG00000273079	-0.664880859	0.009321567	GRIN2B
ENSG00000127663	0.329016747	0.009333618	KDM4B
ENSG00000174306	0.31050311	0.009351124	ZHX3
ENSG00000198355	0.285102933	0.009369963	PIM3
ENSG00000185352	0.684961301	0.009396682	HS6ST3
ENSG00000084623	0.200774833	0.009404011	EIF3I
ENSG00000143621	0.178508083	0.009404011	ILF2
ENSG00000134602	0.222109756	0.009404011	STK26
ENSG00000264247	-0.469052285	0.009404011	LINC00909
ENSG00000116014	0.684535112	0.009404011	KISS1R
ENSG00000099901	0.196671653	0.009404011	RANBP1
ENSG00000204366	-0.648423667	0.009414542	ZBTB12
ENSG00000266578	-0.662050556	0.009427356	AP001025.1
ENSG00000113594	-0.293072552	0.009459598	LIFR
ENSG00000157800	0.304171607	0.009478013	SLC37A3
ENSG00000106479	-0.424308772	0.009531551	ZNF862
ENSG00000131650	0.433099396	0.009537791	KREMEN2
ENSG00000135299	-0.437145628	0.00955866	ANKRD6
ENSG00000184254	0.454543895	0.00955866	ALDH1A3
ENSG00000174799	-0.333277754	0.009562353	CEP135
ENSG00000159346	0.269331489	0.009576997	ADIPOR1
ENSG00000115183	-0.363432982	0.009587371	TANC1
ENSG00000188760	-0.625397972	0.009587371	TMEM198
ENSG00000111647	0.273589552	0.009587371	UHRF1BP1L
ENSG00000247735	-0.682264232	0.009587371	AC120114.1
ENSG00000115738	-0.279817286	0.009600172	ID2
ENSG00000154447	0.325498409	0.009606442	SH3RF1
ENSG00000064601	0.241292211	0.009606442	CTSA
ENSG00000198873	0.553024075	0.009614955	GRK5
ENSG00000104689	0.511871231	0.009663807	TNFRSF10A
ENSG00000103342	0.19201021	0.009665321	GSPT1
ENSG00000112787	0.248803949	0.009699479	FBRSL1
ENSG00000133216	-0.31530674	0.009721604	EPHB2
ENSG00000156239	-0.499924949	0.009721604	N6AMT1
ENSG00000180035	-0.34576548	0.009757799	ZNF48
ENSG00000185155	0.624449264	0.009771496	MIXL1
ENSG00000147251	0.378445129	0.00985579	DOCK11
ENSG00000228486	-0.679611839	0.009866895	C2orf92
ENSG00000131236	0.200740801	0.009873782	CAP1
ENSG00000204442	-0.555638387	0.009918252	FAM155A
ENSG00000214654	-0.563132335	0.00991844	B3GNT10
ENSG00000105364	0.253544284	0.009927663	MRPL4
ENSG00000160094	-0.408305287	0.009935501	ZNF362
ENSG00000130958	0.542905432	0.009941027	SLC35D2
ENSG00000175322	-0.43920585	0.009941027	ZNF519
ENSG00000149679	-0.436419301	0.01006004	CABLES2
ENSG00000238227	-0.282561487	0.01011853	TMEM250
ENSG00000100364	0.2424137	0.010144602	KIAA0930
ENSG00000143382	-0.530222847	0.010167865	ADAMTSL4
ENSG00000204623	-0.622304297	0.010186499	ZNRD1ASP
ENSG00000183337	-0.235780909	0.010186499	BCOR
ENSG00000161016	0.186847579	0.010186499	RPL8
ENSG00000143947	0.195769457	0.010258411	RPS27A
ENSG00000130635	-0.626154904	0.010313882	COL5A1
ENSG00000175175	-0.390650336	0.010313882	PPM1E
ENSG00000156471	0.255647257	0.01033112	PTDSS1
ENSG00000211455	-0.295104688	0.010372677	STK38L
ENSG00000034053	0.239237971	0.010507789	APBA2
ENSG00000183943	0.226395011	0.010545621	PRKX
ENSG00000127837	0.221003259	0.010550863	AAMP
ENSG00000249353	0.37029068	0.010556586	NPM1P27
ENSG00000004660	0.406446277	0.01060483	CAMKK1
ENSG00000129084	0.28454603	0.010663469	PSMA1
ENSG00000126562	-0.67577089	0.010664201	WNK4
ENSG00000148334	0.269292104	0.010682663	PTGES2
ENSG00000163468	0.197591326	0.010718776	CCT3
ENSG00000252867	-0.534150209	0.010760523	RNU6-909P
ENSG00000160124	0.340151163	0.010777305	CCDC58
ENSG00000047249	0.310324042	0.010777305	ATP6V1H
ENSG00000100523	0.267793772	0.010783291	DDHD1
ENSG00000117593	-0.266087344	0.010848145	DARS2
ENSG00000149182	-0.250145808	0.010848145	ARFGAP2
ENSG00000259075	-0.607789648	0.010873847	POC1B-GALNT4
ENSG00000176845	0.397526011	0.010873847	METRNL
ENSG00000147130	-0.243606055	0.010897184	ZMYM3
ENSG00000107771	0.27969451	0.01096301	CCSER2
ENSG00000139289	-0.648636273	0.010999399	PHLDA1
ENSG00000110660	0.207153658	0.011009482	SLC35F2
ENSG00000067221	-0.599958823	0.011009482	STOML1
ENSG00000092036	-0.479532236	0.011024479	HAUS4
ENSG00000068120	0.238401496	0.011088284	COASY
ENSG00000154237	0.672543851	0.011097843	LRRK1
ENSG00000140470	-0.589254227	0.011168859	ADAMTS17
ENSG00000236088	0.591081172	0.011182642	COX10-AS1
ENSG00000079332	-0.211314313	0.011194137	SAR1A
ENSG00000205937	0.172164359	0.011211074	RNPS1
ENSG00000164880	0.214004776	0.011217243	INTS1
ENSG00000182173	0.262430067	0.011254461	TSEN54
ENSG00000181218	-0.284109906	0.011425673	HIST3H2A
ENSG00000228024	-0.482529184	0.01143192	CYP1D1P
ENSG00000145882	-0.465396524	0.011550514	PCYOX1L
ENSG00000112339	0.231654281	0.011550514	HBS1L
ENSG00000173264	-0.341800256	0.011550514	GPR137
ENSG00000169410	-0.284165305	0.011550514	PTPN9
ENSG00000152503	0.465403032	0.011550793	TRIM36
ENSG00000147155	0.329391678	0.011569817	EBP
ENSG00000131469	0.195161227	0.011636818	RPL27
ENSG00000179222	-0.201585489	0.011667175	MAGED1
ENSG00000118263	0.422740725	0.011687996	KLF7
ENSG00000118513	0.474904191	0.011687996	MYB
ENSG00000204934	-0.598852651	0.011687996	ATP6V0E2-AS1
ENSG00000136630	-0.479671306	0.011906815	HLX
ENSG00000134452	0.234268134	0.011916938	FBH1
ENSG00000121057	0.238928197	0.01199165	AKAP1
ENSG00000230454	-0.50926704	0.01199535	U73166.1
ENSG00000157796	-0.303031416	0.01199535	WDR19
ENSG00000230461	-0.503698074	0.012006644	PROX1-AS1
ENSG00000101193	-0.209781669	0.012024255	GID8
ENSG00000085365	0.259730603	0.012036358	SCAMP1
ENSG00000143612	0.219081878	0.01204995	C1orf43
ENSG00000176454	0.353756026	0.012233183	LPCAT4
ENSG00000186222	-0.436419185	0.012249188	BLOC1S4
ENSG00000164692	-0.477219305	0.012336392	COL1A2
ENSG00000170638	0.268769333	0.012350198	TRABD
ENSG00000107937	0.190381339	0.01244511	GTPBP4
ENSG00000164347	-0.240289043	0.012502252	GFM2
ENSG00000065427	0.202449701	0.012502252	KARS
ENSG00000135316	0.192933864	0.012586186	SYNCRIP
ENSG00000103415	0.243765833	0.012587519	HMOX2
ENSG00000158615	0.21661894	0.012589257	PPP1R15B
ENSG00000123159	0.221459182	0.012635204	GIPC1
ENSG00000198046	-0.49773662	0.012635204	ZNF667
ENSG00000137726	-0.623395197	0.012639421	FXYD6
ENSG00000133612	0.235449896	0.012695607	AGAP3
ENSG00000151640	-0.289629729	0.012697705	DPYSL4
ENSG00000176953	0.224563259	0.012697705	NFATC2IP
ENSG00000184672	-0.517733731	0.01274253	RALYL
ENSG00000151892	-0.635161275	0.01274253	GFRA1
ENSG00000154040	0.4949622	0.012768374	CABYR
ENSG00000147804	0.66075895	0.012792877	SLC39A4
ENSG00000183309	-0.329614221	0.012825666	ZNF623
ENSG00000196890	-0.261086733	0.012845306	HIST3H2BB
ENSG00000158122	0.421324049	0.012899165	PRXL2C
ENSG00000112697	0.245020566	0.013078177	TMEM30A
ENSG00000182768	-0.316983262	0.013148984	NGRN
ENSG00000060642	-0.445562113	0.013162262	PIGV
ENSG00000143344	-0.440963119	0.013193012	RGL1
ENSG00000112210	0.297505569	0.013193012	RAB23
ENSG00000130340	0.250257298	0.013267331	SNX9
ENSG00000125257	0.290149016	0.013385585	ABCC4
ENSG00000066027	0.275692949	0.013455028	PPP2R5A
ENSG00000125945	-0.319189158	0.013496077	ZNF436
ENSG00000145425	0.201204336	0.013503746	RPS3A
ENSG00000261116	-0.641163187	0.013503746	AL049555.1
ENSG00000148303	0.170783417	0.013507017	RPL7A
ENSG00000179958	0.245479475	0.013507017	DCTPP1
ENSG00000171097	0.498055684	0.013586336	KYAT1
ENSG00000106009	0.241330421	0.013610653	BRAT1
ENSG00000094975	-0.244275256	0.013715501	SUCO
ENSG00000170011	-0.528937324	0.013761772	MYRIP
ENSG00000126767	0.281906081	0.013761772	ELK1
ENSG00000175727	-0.247403714	0.013761772	MLXIP
ENSG00000081760	0.270540586	0.013769222	AACS
ENSG00000166411	0.269721012	0.013769222	IDH3A
ENSG00000141522	0.208351212	0.013769222	ARHGDIA
ENSG00000167470	0.229573258	0.013784485	MIDN
ENSG00000115828	0.496553243	0.013805941	QPCT
ENSG00000145741	0.186845223	0.013805941	BTF3
ENSG00000187713	-0.330911768	0.013819943	TMEM203
ENSG00000263001	0.195829969	0.013851005	GTF2I
ENSG00000004478	0.189851327	0.013892727	FKBP4
ENSG00000174485	0.309955924	0.013972248	DENND4A
ENSG00000142459	0.458234773	0.01398445	EVI5L
ENSG00000277161	-0.338379354	0.014014132	PIGW
ENSG00000188060	0.65466067	0.014066745	RAB42
ENSG00000124177	-0.249415254	0.014066745	CHD6
ENSG00000079459	0.259257146	0.014089086	FDFT1
ENSG00000075043	0.197254597	0.014089086	KCNQ2
ENSG00000174165	-0.458737179	0.014130778	ZDHHC24
ENSG00000224078	0.250860091	0.014137764	SNHG14
ENSG00000067141	-0.211285178	0.014188031	NEO1
ENSG00000031698	0.249198768	0.014324732	SARS
ENSG00000150961	0.326022343	0.014361306	SEC24D
ENSG00000136870	-0.35512965	0.014398746	ZNF189
ENSG00000010256	0.196087947	0.014407916	UQCRC1
ENSG00000177030	0.290789211	0.014420473	DEAF1
ENSG00000197857	0.644067262	0.014529106	ZNF44
ENSG00000071991	0.260484031	0.014539537	CDH19
ENSG00000164663	-0.427487154	0.01455	USP49
ENSG00000065717	-0.43294163	0.014613978	TLE2
ENSG00000163378	0.295160475	0.014653901	EOGT
ENSG00000160051	-0.508265696	0.014683221	IQCC
ENSG00000229422	-0.57530401	0.014709729	AL512625.2
ENSG00000113273	-0.351607251	0.014748557	ARSB
ENSG00000196576	0.257911782	0.014748557	PLXNB2
ENSG00000272031	0.481684546	0.01479949	ANKRD34A
ENSG00000256473	0.475799481	0.014800036	AC087260.1
ENSG00000174989	-0.443463763	0.014800036	FBXW8
ENSG00000131828	0.208534019	0.014840022	PDHA1
ENSG00000106397	0.265681409	0.014874874	PLOD3
ENSG00000124570	-0.295331691	0.014935152	SERPINB6
ENSG00000109062	0.227882146	0.014935152	SLC9A3R1
ENSG00000164778	-0.63692793	0.014966707	EN2
ENSG00000105854	0.25276129	0.015034935	PON2
ENSG00000106628	0.223474946	0.015066465	POLD2
ENSG00000006327	0.276987935	0.0151106	TNFRSF12A
ENSG00000143179	0.206890703	0.015128534	UCK2
ENSG00000131979	0.337853424	0.015148296	GCH1
ENSG00000109919	0.21995253	0.015188091	MTCH2
ENSG00000083290	0.367911038	0.015188091	ULK2
ENSG00000135423	0.61275623	0.015229527	GLS2
ENSG00000133640	-0.538512939	0.015294091	LRRIQ1
[truncated: 690 more rows]
