# Supplementary material for: RIPOR2 Expression Decreased by HPV-16 E6 and E7 Oncoproteins: An Opportunity in the Search for Prognostic Biomarkers in Cervical Cancer
Source: Cells. 2022 Dec 6;11(23):3942. doi: 10.3390/cells11233942 (PMC9740487; doi:10.3390/cells11233942)
Supplement: Supplementary file 1 [file cells-11-03942-s001.zip › Table S3 Gene expression profiles of E716 expressing cells.xls]

gene_id	log2foldchange	padjust	gene_name
ENSG00000165092	-8.592723089	0	ALDH1A1
ENSG00000135046	-8.308105582	0	ANXA1
ENSG00000026025	-5.923996779	0	VIM
ENSG00000134531	-8.366779638	0	EMP1
ENSG00000143248	-4.95150503	7.96E-298	RGS5
ENSG00000105825	-6.418693695	2.04E-276	TFPI2
ENSG00000107611	-5.663226726	8.03E-270	CUBN
ENSG00000145349	-5.737311887	5.34E-253	CAMK2D
ENSG00000101210	3.667879687	2.21E-229	EEF1A2
ENSG00000185008	4.78071416	1.08E-222	ROBO2
ENSG00000141526	4.945727098	1.91E-179	SLC16A3
ENSG00000117152	-3.474163024	5.20E-179	RGS4
ENSG00000117525	-4.685795727	6.53E-166	F3
ENSG00000059804	-4.3266059	9.87E-154	SLC2A3
ENSG00000205542	-4.054779044	1.71E-131	TMSB4X
ENSG00000049130	-5.114845958	1.92E-131	KITLG
ENSG00000060718	-5.338777579	1.33E-128	COL11A1
ENSG00000198756	-4.201945021	1.94E-125	COLGALT2
ENSG00000172159	-4.57600673	2.45E-110	FRMD3
ENSG00000275379	5.350816575	1.24E-108	HIST1H3I
ENSG00000070193	-3.05071962	1.43E-104	FGF10
ENSG00000126733	-5.317114167	2.06E-102	DACH2
ENSG00000198947	4.753957311	1.52E-101	DMD
ENSG00000274021	-4.088688638	5.77E-101	AC024909.2
ENSG00000103187	2.040688096	1.84E-95	COTL1
ENSG00000154188	-4.888087146	4.94E-95	ANGPT1
ENSG00000163530	-4.952595458	2.49E-94	DPPA2
ENSG00000269821	5.119721026	4.70E-94	KCNQ1OT1
ENSG00000138448	2.872367368	9.57E-94	ITGAV
ENSG00000106034	3.268198749	1.14E-92	CPED1
ENSG00000069122	-3.635895541	8.78E-92	ADGRF5
ENSG00000120594	-4.882901006	3.83E-91	PLXDC2
ENSG00000140538	-4.001395148	4.08E-90	NTRK3
ENSG00000182985	-4.612873683	3.45E-88	CADM1
ENSG00000101384	-4.586840681	6.34E-88	JAG1
ENSG00000067715	-2.602553755	1.68E-84	SYT1
ENSG00000277443	-4.555528526	2.18E-83	MARCKS
ENSG00000170571	-3.790824952	8.27E-81	EMB
ENSG00000180801	-4.551305039	9.96E-75	ARSJ
ENSG00000067798	1.830020008	1.85E-72	NAV3
ENSG00000203952	-3.831211853	2.64E-72	CCDC160
ENSG00000163637	-4.51359062	1.03E-71	PRICKLE2
ENSG00000170145	1.769524734	8.38E-70	SIK2
ENSG00000124785	-3.751662182	2.92E-69	NRN1
ENSG00000047365	-4.569058569	4.86E-68	ARAP2
ENSG00000118971	-4.098395382	6.63E-68	CCND2
ENSG00000254166	3.771248314	1.28E-67	CASC19
ENSG00000156531	-1.594222529	2.23E-67	PHF6
ENSG00000166532	-1.982703889	5.78E-67	RIMKLB
ENSG00000156218	-2.364075573	2.17E-62	ADAMTSL3
ENSG00000162627	-4.334274662	4.36E-61	SNX7
ENSG00000116833	1.815347386	1.73E-60	NR5A2
ENSG00000172403	-3.360832773	2.08E-60	SYNPO2
ENSG00000275713	-3.941617462	3.79E-60	HIST1H2BH
ENSG00000176788	-4.258726258	1.82E-58	BASP1
ENSG00000198780	-1.850419948	3.14E-58	FAM169A
ENSG00000184916	3.078413623	1.39E-57	JAG2
ENSG00000111305	-4.295563619	2.57E-57	GSG1
ENSG00000179083	-4.021814616	7.27E-57	FAM133A
ENSG00000148677	-2.550553611	1.57E-56	ANKRD1
ENSG00000121570	-3.893574491	3.96E-56	DPPA4
ENSG00000162931	-4.153396937	2.50E-55	TRIM17
ENSG00000197747	-2.642682475	1.52E-54	S100A10
ENSG00000077150	1.733845722	1.66E-51	NFKB2
ENSG00000144369	2.191454789	3.60E-51	FAM171B
ENSG00000139323	-1.88923791	5.97E-51	POC1B
ENSG00000283638	-3.649805767	2.55E-49	AC002407.1
ENSG00000071575	-2.262900746	6.99E-49	TRIB2
ENSG00000111885	-3.286237837	1.06E-48	MAN1A1
ENSG00000118946	-3.979529494	1.09E-47	PCDH17
ENSG00000050555	2.748299406	1.25E-47	LAMC3
ENSG00000164830	-3.855368843	2.46E-47	OXR1
ENSG00000148143	-3.668731488	1.13E-46	ZNF462
ENSG00000096433	2.399711693	1.90E-46	ITPR3
ENSG00000182447	-3.757195326	2.77E-46	OTOL1
ENSG00000188641	-3.900647762	5.54E-46	DPYD
ENSG00000168542	-1.490775205	1.60E-44	COL3A1
ENSG00000111913	-3.839823331	4.32E-44	RIPOR2
ENSG00000136111	1.964215121	6.43E-44	TBC1D4
ENSG00000107614	-2.222936759	2.90E-43	TRDMT1
ENSG00000102554	-1.550332249	7.06E-43	KLF5
ENSG00000139737	-3.318163308	2.25E-42	SLAIN1
ENSG00000145390	-1.691085364	4.50E-40	USP53
ENSG00000177150	1.53176828	4.79E-40	FAM210A
ENSG00000251141	-2.453854024	6.52E-40	MRPS30-DT
ENSG00000134333	1.504101992	1.09E-39	LDHA
ENSG00000143013	-2.846973591	2.67E-39	LMO4
ENSG00000182667	3.306322244	1.06E-38	NTM
ENSG00000237527	3.02626875	1.15E-38	AF241725.1
ENSG00000077942	2.914076629	3.25E-38	FBLN1
ENSG00000171033	-3.590204663	4.77E-38	PKIA
ENSG00000104067	-1.310923591	1.07E-37	TJP1
ENSG00000180628	-1.54609929	1.24E-37	PCGF5
ENSG00000114019	-1.525767055	1.91E-37	AMOTL2
ENSG00000111249	-2.891193459	4.72E-37	CUX2
ENSG00000148484	-1.504911747	5.30E-37	RSU1
ENSG00000170017	-3.469727696	8.66E-37	ALCAM
ENSG00000198743	-1.720691069	2.62E-36	SLC5A3
ENSG00000169439	-1.941499944	2.39E-35	SDC2
ENSG00000139318	-1.686176253	3.55E-35	DUSP6
ENSG00000104332	-1.940884936	3.99E-35	SFRP1
ENSG00000131018	-1.584388241	7.00E-35	SYNE1
ENSG00000188522	1.990230063	9.24E-35	FAM83G
ENSG00000091490	-1.944119439	1.51E-34	SEL1L3
ENSG00000246228	3.271999713	1.94E-34	CASC8
ENSG00000132669	-3.470767246	3.15E-34	RIN2
ENSG00000006062	2.081986132	6.22E-33	MAP3K14
ENSG00000092421	-2.767585131	6.32E-33	SEMA6A
ENSG00000151366	-1.817310839	1.09E-32	NDUFC2
ENSG00000102038	-1.182690276	5.52E-32	SMARCA1
ENSG00000186310	-2.696288415	3.79E-31	NAP1L3
ENSG00000146674	-2.508168128	1.85E-30	IGFBP3
ENSG00000177685	2.514335301	8.78E-30	CRACR2B
ENSG00000229124	-3.227716886	1.33E-29	VIM-AS1
ENSG00000259527	-2.50380447	2.48E-28	LINC00052
ENSG00000106066	-3.182002907	2.71E-28	CPVL
ENSG00000110492	-1.316472589	3.96E-28	MDK
ENSG00000178773	1.42433941	7.50E-28	CPNE7
ENSG00000091436	1.188602041	9.27E-28	MAP3K20
ENSG00000177613	-1.770515021	2.38E-27	CSTF2T
ENSG00000246363	-3.011904749	6.04E-27	LINC02458
ENSG00000110811	1.853438217	7.18E-27	P3H3
ENSG00000270344	-2.573593478	7.44E-27	POC1B-AS1
ENSG00000198963	-3.036645487	1.55E-26	RORB
ENSG00000065413	-1.999118892	1.73E-26	ANKRD44
ENSG00000112996	-1.18277916	2.29E-26	MRPS30
ENSG00000161249	-1.703361154	6.56E-25	DMKN
ENSG00000276903	2.98945437	7.16E-25	HIST1H2AL
ENSG00000137558	-2.406751344	5.81E-24	PI15
ENSG00000164588	-2.270508875	6.58E-24	HCN1
ENSG00000225206	-2.970915012	8.84E-24	MIR137HG
ENSG00000185686	1.112102853	8.90E-24	PRAME
ENSG00000171617	-2.012309606	1.65E-23	ENC1
ENSG00000049192	-1.929301911	3.50E-23	ADAMTS6
ENSG00000078018	-2.825882959	5.95E-23	MAP2
ENSG00000119866	-2.426215334	6.78E-23	BCL11A
ENSG00000151883	-2.436822408	3.59E-22	PARP8
ENSG00000165512	-1.491637773	4.41E-22	ZNF22
ENSG00000185760	-2.842181621	5.74E-22	KCNQ5
ENSG00000150630	1.534442549	1.65E-21	VEGFC
ENSG00000107984	-2.675250104	4.02E-21	DKK1
ENSG00000141682	-1.586726927	5.23E-21	PMAIP1
ENSG00000135750	-2.811559217	5.39E-21	KCNK1
ENSG00000070961	-1.157480759	5.98E-21	ATP2B1
ENSG00000116254	1.932269799	6.30E-21	CHD5
ENSG00000184357	1.60521559	7.30E-21	HIST1H1B
ENSG00000180336	1.39756081	1.03E-20	MEIOC
ENSG00000029153	1.383954977	2.77E-20	ARNTL2
ENSG00000169169	1.345103003	2.78E-20	CPT1C
ENSG00000277775	-1.373208228	5.52E-20	HIST1H3F
ENSG00000131016	1.344086495	9.18E-20	AKAP12
ENSG00000128564	-1.662908901	9.86E-20	VGF
ENSG00000160963	-1.666564901	1.27E-19	COL26A1
ENSG00000143341	0.999331589	2.21E-19	HMCN1
ENSG00000234745	1.123429333	2.36E-19	HLA-B
ENSG00000067840	-1.082332536	2.36E-19	PDZD4
ENSG00000111331	1.652815119	2.63E-19	OAS3
ENSG00000103018	-1.098615392	3.61E-19	CYB5B
ENSG00000126878	0.99341433	5.03E-19	AIF1L
ENSG00000164111	-1.048921903	8.35E-19	ANXA5
ENSG00000145431	0.947328937	1.45E-18	PDGFC
ENSG00000184226	-2.437746234	1.49E-18	PCDH9
ENSG00000257594	-2.330362956	2.26E-18	GALNT4
ENSG00000203727	-2.487259215	2.56E-18	SAMD5
ENSG00000020633	1.396750628	2.68E-18	RUNX3
ENSG00000138119	-1.408383703	2.99E-18	MYOF
ENSG00000082438	-2.597261083	8.27E-18	COBLL1
ENSG00000135842	-1.105285807	8.50E-18	FAM129A
ENSG00000257156	-2.583769125	9.41E-18	AC024909.1
ENSG00000233997	1.778124963	1.00E-17	LINC01425
ENSG00000187244	2.417431495	1.15E-17	BCAM
ENSG00000116679	-0.947169186	1.23E-17	IVNS1ABP
ENSG00000089057	1.274560515	1.68E-17	SLC23A2
ENSG00000148926	-1.825941487	2.06E-17	ADM
ENSG00000115963	-2.569202276	3.10E-17	RND3
ENSG00000171219	-2.243725558	4.00E-17	CDC42BPG
ENSG00000007372	-2.276003116	4.52E-17	PAX6
ENSG00000140015	-0.995332933	6.38E-17	KCNH5
ENSG00000237440	-2.507284724	1.02E-16	ZNF737
ENSG00000059378	1.540153947	1.22E-16	PARP12
ENSG00000169756	-1.092109903	2.51E-16	LIMS1
ENSG00000168672	2.035169897	2.52E-16	FAM84B
ENSG00000176978	1.301870448	3.31E-16	DPP7
ENSG00000102760	-1.954823128	3.48E-16	RGCC
ENSG00000101654	0.85724194	4.11E-16	RNMT
ENSG00000198182	-1.254722126	5.62E-16	ZNF607
ENSG00000248483	2.094426795	7.07E-16	POU5F2
ENSG00000138587	-2.172852148	7.91E-16	MNS1
ENSG00000183935	-1.595155941	8.91E-16	HTR7P1
ENSG00000248685	-1.815775503	1.24E-15	LINC02484
ENSG00000110092	0.946414518	1.54E-15	CCND1
ENSG00000165996	-2.270162104	1.55E-15	HACD1
ENSG00000163702	1.904831655	3.98E-15	IL17RC
ENSG00000110090	1.099992494	4.51E-15	CPT1A
ENSG00000172201	-1.047212987	4.57E-15	ID4
ENSG00000006377	-2.396695819	5.54E-15	DLX6
ENSG00000108679	2.148957428	5.64E-15	LGALS3BP
ENSG00000203867	-1.621725506	6.28E-15	RBM20
ENSG00000196730	-1.158762162	1.08E-14	DAPK1
ENSG00000197121	-1.203198505	1.82E-14	PGAP1
ENSG00000145782	-0.991722319	2.05E-14	ATG12
ENSG00000007264	1.150069759	2.21E-14	MATK
ENSG00000128052	-2.051840299	2.86E-14	KDR
ENSG00000197614	-2.341341213	2.93E-14	MFAP5
ENSG00000116717	-1.312148656	3.28E-14	GADD45A
ENSG00000138434	-1.151248219	3.69E-14	ITPRID2
ENSG00000184349	-1.924905665	4.09E-14	EFNA5
ENSG00000204604	-1.246847511	5.54E-14	ZNF468
ENSG00000077092	-2.313759264	6.62E-14	RARB
ENSG00000154027	2.158193991	6.69E-14	AK5
ENSG00000133863	0.803890241	6.85E-14	TEX15
ENSG00000178467	1.29484009	7.45E-14	P4HTM
ENSG00000088756	-2.25678497	8.08E-14	ARHGAP28
ENSG00000251258	-2.302194268	9.35E-14	RFPL4B
ENSG00000116667	-1.018448738	9.55E-14	C1orf21
ENSG00000106070	-2.180560817	9.80E-14	GRB10
ENSG00000109099	-1.059166147	1.33E-13	PMP22
ENSG00000130294	1.005027424	1.44E-13	KIF1A
ENSG00000272335	-1.305770693	1.55E-13	AC093297.2
ENSG00000243927	-1.054766572	2.55E-13	MRPS6
ENSG00000108984	-2.247507919	2.76E-13	MAP2K6
ENSG00000147862	-0.893364931	3.97E-13	NFIB
ENSG00000184731	-2.217094494	5.65E-13	FAM110C
ENSG00000169047	-0.911689759	5.65E-13	IRS1
ENSG00000011405	0.761446044	6.20E-13	PIK3C2A
ENSG00000172716	0.841395892	6.32E-13	SLFN11
ENSG00000121039	-1.054718418	6.52E-13	RDH10
ENSG00000182272	0.858509945	7.04E-13	B4GALNT4
ENSG00000084444	-0.860367821	9.27E-13	FAM234B
ENSG00000121005	-2.114105225	1.11E-12	CRISPLD1
ENSG00000136002	1.498904941	1.69E-12	ARHGEF4
ENSG00000214110	1.505280877	1.71E-12	LDHAP4
ENSG00000164099	1.398716214	3.33E-12	PRSS12
ENSG00000040341	-0.886101188	3.62E-12	STAU2
ENSG00000074319	0.984873954	4.25E-12	TSG101
ENSG00000148680	-1.638629033	4.97E-12	HTR7
ENSG00000058668	-1.387649469	5.47E-12	ATP2B4
ENSG00000180448	0.965960422	5.56E-12	ARHGAP45
ENSG00000130589	1.127754756	5.59E-12	HELZ2
ENSG00000272398	-1.715776097	6.63E-12	CD24
ENSG00000103021	-1.255220755	7.58E-12	CCDC113
ENSG00000174010	0.844783118	7.70E-12	KLHL15
ENSG00000174721	-1.464238981	7.70E-12	FGFBP3
ENSG00000205726	0.719435557	7.85E-12	ITSN1
ENSG00000102699	0.749371301	8.02E-12	PARP4
ENSG00000171451	-1.148830674	8.61E-12	DSEL
ENSG00000182287	-1.260345478	8.93E-12	AP1S2
ENSG00000187678	1.035575948	1.46E-11	SPRY4
ENSG00000166923	-1.208349552	1.62E-11	GREM1
ENSG00000136603	-1.009115848	1.66E-11	SKIL
ENSG00000126458	1.400537819	1.66E-11	RRAS
ENSG00000146386	-1.245568069	1.90E-11	ABRACL
ENSG00000154330	-2.093748438	1.98E-11	PGM5
ENSG00000136928	1.907898756	2.00E-11	GABBR2
ENSG00000105974	-2.081121937	2.00E-11	CAV1
ENSG00000152818	-1.044178712	2.11E-11	UTRN
ENSG00000185340	0.84401935	2.22E-11	GAS2L1
ENSG00000156587	1.390911173	3.31E-11	UBE2L6
ENSG00000011028	-0.830953555	3.35E-11	MRC2
ENSG00000100228	2.072785069	3.47E-11	RAB36
ENSG00000255248	-2.077788734	3.55E-11	MIR100HG
ENSG00000145287	1.003985497	3.81E-11	PLAC8
ENSG00000104856	1.083007512	3.94E-11	RELB
ENSG00000213468	1.521116154	4.06E-11	FIRRE
ENSG00000120068	-2.013819822	4.06E-11	HOXB8
ENSG00000147394	-1.342606176	4.17E-11	ZNF185
ENSG00000148688	-0.856336433	6.49E-11	RPP30
ENSG00000133138	-1.714150228	7.02E-11	TBC1D8B
ENSG00000178814	1.065684545	1.04E-10	OPLAH
ENSG00000136997	0.69903615	1.16E-10	MYC
ENSG00000065989	1.67445735	1.50E-10	PDE4A
ENSG00000171951	1.271140009	1.52E-10	SCG2
ENSG00000110700	0.913158049	1.63E-10	RPS13
ENSG00000113318	1.023918908	1.83E-10	MSH3
ENSG00000187608	0.949997017	1.86E-10	ISG15
ENSG00000154447	-0.948607437	2.63E-10	SH3RF1
ENSG00000067057	0.849993904	2.64E-10	PFKP
ENSG00000132256	1.073977502	2.65E-10	TRIM5
ENSG00000034510	-1.157704364	3.37E-10	TMSB10
ENSG00000204516	0.847804184	3.46E-10	MICB
ENSG00000151468	1.465366748	3.57E-10	CCDC3
ENSG00000177374	0.856074718	3.60E-10	HIC1
ENSG00000099822	1.268552171	3.80E-10	HCN2
ENSG00000117139	-0.705744475	4.47E-10	KDM5B
ENSG00000138771	-0.76337665	4.92E-10	SHROOM3
ENSG00000227947	-1.965475698	4.96E-10	LINC01738
ENSG00000106617	-0.742440083	5.56E-10	PRKAG2
ENSG00000178150	-0.883682585	5.97E-10	ZNF114
ENSG00000138722	0.838408268	7.21E-10	MMRN1
ENSG00000020577	-0.961189585	7.40E-10	SAMD4A
ENSG00000105655	0.918041374	9.75E-10	ISYNA1
ENSG00000170421	-1.873794798	1.14E-09	KRT8
ENSG00000179119	0.858059157	1.22E-09	SPTY2D1
ENSG00000198121	-1.906315645	1.29E-09	LPAR1
ENSG00000188060	1.708991876	1.37E-09	RAB42
ENSG00000137309	0.809878009	1.38E-09	HMGA1
ENSG00000121743	0.79720507	1.51E-09	GJA3
ENSG00000135111	-1.915987138	1.67E-09	TBX3
ENSG00000130818	1.110949958	1.69E-09	ZNF426
ENSG00000108797	1.145894349	1.89E-09	CNTNAP1
ENSG00000101493	-1.907335986	1.90E-09	ZNF516
ENSG00000100167	1.110223629	2.05E-09	sep-03
ENSG00000112992	-0.732154488	2.25E-09	NNT
ENSG00000138303	0.94752814	2.27E-09	ASCC1
ENSG00000141574	1.843935674	2.32E-09	SECTM1
ENSG00000126709	1.612774796	2.34E-09	IFI6
ENSG00000160867	1.030406777	2.42E-09	FGFR4
ENSG00000101680	-1.898355589	2.42E-09	LAMA1
ENSG00000197385	-0.975338635	3.44E-09	ZNF860
ENSG00000184500	-1.146275216	4.39E-09	PROS1
ENSG00000143061	0.760450222	4.92E-09	IGSF3
ENSG00000130829	1.497662556	4.92E-09	DUSP9
ENSG00000142102	0.842536957	5.06E-09	PGGHG
ENSG00000110756	0.870231377	5.07E-09	HPS5
ENSG00000198538	-0.918188918	5.78E-09	ZNF28
ENSG00000171848	0.619365906	5.96E-09	RRM2
ENSG00000170689	-1.527908751	5.96E-09	HOXB9
ENSG00000115594	1.603778178	6.08E-09	IL1R1
ENSG00000103253	0.79532146	6.16E-09	HAGHL
ENSG00000226683	1.686401279	6.25E-09	PWWP2AP1
ENSG00000166341	1.722277141	6.46E-09	DCHS1
ENSG00000204569	0.70848664	6.95E-09	PPP1R10
ENSG00000111664	1.564033944	7.71E-09	GNB3
ENSG00000184368	0.925797467	8.02E-09	MAP7D2
ENSG00000109756	-0.621088808	8.07E-09	RAPGEF2
ENSG00000141448	-1.418048297	8.64E-09	GATA6
ENSG00000125968	-0.877047465	8.64E-09	ID1
ENSG00000253438	1.831728518	8.86E-09	PCAT1
ENSG00000183087	1.255945532	9.35E-09	GAS6
ENSG00000163545	-1.159927936	9.53E-09	NUAK2
ENSG00000114315	-1.741523819	9.79E-09	HES1
ENSG00000129173	1.222264295	1.02E-08	E2F8
ENSG00000134107	-1.050106858	1.02E-08	BHLHE40
ENSG00000137193	-1.182899146	1.08E-08	PIM1
ENSG00000114993	1.483495691	1.13E-08	RTKN
ENSG00000112186	-0.909078007	1.13E-08	CAP2
ENSG00000232445	1.544046514	1.30E-08	AC006329.1
ENSG00000122378	1.565987397	1.33E-08	PRXL2A
ENSG00000278771	0.862679731	1.37E-08	RN7SL3
ENSG00000166402	0.693066224	1.42E-08	TUB
ENSG00000110321	-0.599809516	1.45E-08	EIF4G2
ENSG00000163430	-0.790452377	1.54E-08	FSTL1
ENSG00000063978	0.636961068	1.69E-08	RNF4
ENSG00000134824	0.92892328	1.70E-08	FADS2
ENSG00000169851	-1.798630122	1.79E-08	PCDH7
ENSG00000138821	-1.112584881	1.99E-08	SLC39A8
ENSG00000113578	-1.791969727	2.33E-08	FGF1
ENSG00000171016	-0.750029699	2.48E-08	PYGO1
ENSG00000160703	1.751409268	2.50E-08	NLRX1
ENSG00000168209	1.000883838	2.50E-08	DDIT4
ENSG00000178567	-0.891417002	2.66E-08	EPM2AIP1
ENSG00000129317	0.709980009	2.73E-08	PUS7L
ENSG00000168386	-1.774221873	2.82E-08	FILIP1L
ENSG00000152056	0.830272725	2.86E-08	AP1S3
ENSG00000095794	-1.014192623	2.99E-08	CREM
ENSG00000167549	1.728239984	2.99E-08	CORO6
ENSG00000177595	1.154469039	3.18E-08	PIDD1
ENSG00000136153	-1.44134995	3.45E-08	LMO7
ENSG00000285967	-0.952628456	3.58E-08	NIPBL-DT
ENSG00000187189	-1.108814717	4.19E-08	TSPYL4
ENSG00000135686	0.709457183	4.77E-08	KLHL36
ENSG00000248464	-1.749380376	4.80E-08	FGF10-AS1
ENSG00000063660	0.732041951	5.54E-08	GPC1
ENSG00000091136	0.9061908	5.80E-08	LAMB1
ENSG00000161921	1.162420668	6.09E-08	CXCL16
ENSG00000151116	1.033244411	6.12E-08	UEVLD
ENSG00000140450	-1.534452438	6.89E-08	ARRDC4
ENSG00000120875	-1.665864466	6.98E-08	DUSP4
ENSG00000171243	-1.711401209	8.64E-08	SOSTDC1
ENSG00000181790	1.644268558	8.87E-08	ADGRB1
ENSG00000100906	0.799047908	8.89E-08	NFKBIA
ENSG00000105419	-0.860374027	1.16E-07	MEIS3
ENSG00000163577	0.777777524	1.23E-07	EIF5A2
ENSG00000107105	-1.683584082	1.25E-07	ELAVL2
ENSG00000196083	-1.697485739	1.27E-07	IL1RAP
ENSG00000164120	-1.692032269	1.27E-07	HPGD
ENSG00000118503	1.199571358	1.35E-07	TNFAIP3
ENSG00000154096	-0.856386206	1.37E-07	THY1
ENSG00000143344	-1.066875624	1.42E-07	RGL1
ENSG00000163840	1.203176712	1.49E-07	DTX3L
ENSG00000116741	1.356571638	1.50E-07	RGS2
ENSG00000115267	1.511738474	1.57E-07	IFIH1
ENSG00000119403	0.661881306	1.88E-07	PHF19
ENSG00000023909	0.757748794	2.06E-07	GCLM
ENSG00000134138	-1.662452134	2.23E-07	MEIS2
ENSG00000030419	-1.010947633	2.25E-07	IKZF2
ENSG00000136158	0.734648964	2.48E-07	SPRY2
ENSG00000149257	-0.66472839	2.57E-07	SERPINH1
ENSG00000198157	-1.653149992	2.69E-07	HMGN5
ENSG00000105810	1.209225645	2.93E-07	CDK6
ENSG00000228065	-1.645472421	2.93E-07	LINC01515
ENSG00000171552	-0.602449713	2.93E-07	BCL2L1
ENSG00000236849	-1.641109554	3.12E-07	LINC01474
ENSG00000171492	0.615452847	3.13E-07	LRRC8D
ENSG00000139324	-0.777895638	3.52E-07	TMTC3
ENSG00000167468	0.652524386	3.58E-07	GPX4
ENSG00000167766	-1.271457703	3.71E-07	ZNF83
ENSG00000145934	-1.627507165	4.09E-07	TENM2
ENSG00000106211	1.132603863	4.18E-07	HSPB1
ENSG00000237896	1.11066203	4.40E-07	AC005008.2
ENSG00000261236	0.661592062	4.40E-07	BOP1
ENSG00000169306	0.902970349	4.54E-07	IL1RAPL1
ENSG00000170791	-0.990535685	4.58E-07	CHCHD7
ENSG00000111674	1.272486955	4.83E-07	ENO2
ENSG00000076716	1.096698537	5.00E-07	GPC4
ENSG00000112378	-0.783861035	5.14E-07	PERP
ENSG00000214517	0.660385085	5.58E-07	PPME1
ENSG00000083444	0.640329677	5.88E-07	PLOD1
ENSG00000102271	-1.601999451	6.05E-07	KLHL4
ENSG00000196781	0.687027455	6.62E-07	TLE1
ENSG00000183049	1.072329698	6.90E-07	CAMK1D
ENSG00000127418	0.609659048	7.17E-07	FGFRL1
ENSG00000140416	-1.001871652	7.49E-07	TPM1
ENSG00000139629	1.338686762	7.92E-07	GALNT6
ENSG00000162433	0.671895973	8.31E-07	AK4
ENSG00000141959	0.541574758	8.41E-07	PFKL
ENSG00000138031	0.630105509	8.63E-07	ADCY3
ENSG00000177054	0.856263262	9.47E-07	ZDHHC13
ENSG00000163714	-0.638835168	9.50E-07	U2SURP
ENSG00000105376	0.865087665	9.62E-07	ICAM5
ENSG00000110713	-0.548232757	9.65E-07	NUP98
ENSG00000105829	-0.92590569	9.79E-07	BET1
ENSG00000185130	0.949400662	1.05E-06	HIST1H2BL
ENSG00000273079	-1.581021404	1.05E-06	GRIN2B
ENSG00000145555	-1.014274818	1.06E-06	MYO10
ENSG00000173276	-0.676070517	1.06E-06	ZBTB21
ENSG00000196782	-1.099996	1.08E-06	MAML3
ENSG00000138646	1.041496467	1.10E-06	HERC5
ENSG00000204520	0.669605065	1.16E-06	MICA
ENSG00000198689	-0.646838856	1.17E-06	SLC9A6
ENSG00000104365	0.651666362	1.19E-06	IKBKB
ENSG00000171223	0.730375796	1.23E-06	JUNB
ENSG00000135218	0.5394048	1.23E-06	CD36
ENSG00000188848	0.707019784	1.30E-06	BEND4
ENSG00000173442	0.681857238	1.33E-06	EHBP1L1
ENSG00000139725	0.698425266	1.37E-06	RHOF
ENSG00000065534	0.826870346	1.39E-06	MYLK
ENSG00000177879	-0.673267866	1.40E-06	AP3S1
ENSG00000166450	-0.571576136	1.43E-06	PRTG
ENSG00000185483	1.468410609	1.45E-06	ROR1
ENSG00000011347	1.158042806	1.46E-06	SYT7
ENSG00000073670	0.838402216	1.46E-06	ADAM11
ENSG00000214415	0.817761441	1.48E-06	GNAT3
ENSG00000105357	0.719630705	1.51E-06	MYH14
ENSG00000206557	-1.561003408	1.54E-06	TRIM71
ENSG00000259803	0.856067879	1.56E-06	SLC22A31
ENSG00000033327	-0.609209373	1.59E-06	GAB2
ENSG00000161011	0.606610738	1.61E-06	SQSTM1
ENSG00000180530	-0.69185601	1.70E-06	NRIP1
ENSG00000152661	-0.537403322	1.95E-06	GJA1
ENSG00000275342	0.995981689	1.96E-06	PRAG1
ENSG00000157227	-0.772854753	1.97E-06	MMP14
ENSG00000272841	-1.255361117	1.99E-06	AL139393.2
ENSG00000168172	0.797093836	2.03E-06	HOOK3
ENSG00000162104	0.773790414	2.04E-06	ADCY9
ENSG00000168394	0.663768686	2.05E-06	TAP1
ENSG00000115884	0.661861804	2.06E-06	SDC1
ENSG00000145632	-1.527778861	2.06E-06	PLK2
ENSG00000168610	0.689726304	2.37E-06	STAT3
ENSG00000162630	1.548045567	2.51E-06	B3GALT2
ENSG00000270069	-1.078755408	2.53E-06	MIR222HG
ENSG00000135968	-0.628819502	2.58E-06	GCC2
ENSG00000008735	0.809597816	2.84E-06	MAPK8IP2
ENSG00000106460	-0.669244703	2.86E-06	TMEM106B
ENSG00000129158	1.050247075	2.88E-06	SERGEF
ENSG00000198860	-0.70554639	2.92E-06	TSEN15
ENSG00000177542	0.635274485	3.03E-06	SLC25A22
ENSG00000105255	0.711368696	3.14E-06	FSD1
ENSG00000130224	-0.845145482	3.25E-06	LRCH2
ENSG00000184524	1.472210435	3.26E-06	CEND1
ENSG00000083223	-0.675864695	3.28E-06	TUT7
ENSG00000179046	0.726645276	3.51E-06	TRIML2
ENSG00000166165	0.744534248	3.52E-06	CKB
ENSG00000183722	-1.169278599	3.58E-06	LHFPL6
ENSG00000132109	1.358529804	3.70E-06	TRIM21
ENSG00000135314	1.530708594	3.83E-06	KHDC1
ENSG00000240065	1.330333973	3.94E-06	PSMB9
ENSG00000173320	-1.054231707	4.32E-06	STOX2
ENSG00000126010	-0.968262187	4.59E-06	GRPR
ENSG00000124006	-0.616898552	4.64E-06	OBSL1
ENSG00000162337	0.727557171	4.71E-06	LRP5
ENSG00000122741	0.659694017	4.83E-06	DCAF10
ENSG00000169946	-1.51706633	4.83E-06	ZFPM2
ENSG00000104976	0.808991065	4.89E-06	SNAPC2
ENSG00000185813	0.655818869	4.92E-06	PCYT2
ENSG00000111640	0.525723059	5.34E-06	GAPDH
ENSG00000197653	-1.067878374	5.34E-06	DNAH10
ENSG00000078081	1.291460998	5.36E-06	LAMP3
ENSG00000151612	-1.100048402	5.63E-06	ZNF827
ENSG00000063241	0.595431689	5.65E-06	ISOC2
ENSG00000151376	1.480924804	5.83E-06	ME3
ENSG00000154639	-0.614255566	5.92E-06	CXADR
ENSG00000182087	0.543341964	6.77E-06	TMEM259
ENSG00000131504	1.086779764	6.90E-06	DIAPH1
ENSG00000158050	1.463699903	7.11E-06	DUSP2
ENSG00000169750	0.616689174	7.52E-06	RAC3
ENSG00000110768	0.765011972	7.52E-06	GTF2H1
ENSG00000232677	-0.8180862	7.84E-06	LINC00665
ENSG00000253719	-0.573671542	7.96E-06	ATXN7L3B
ENSG00000214063	0.708498436	8.12E-06	TSPAN4
ENSG00000140983	0.550592633	8.12E-06	RHOT2
ENSG00000146950	-0.861843185	8.13E-06	SHROOM2
ENSG00000105552	0.550921058	8.13E-06	BCAT2
ENSG00000148488	-1.457395866	8.22E-06	ST8SIA6
ENSG00000168056	1.13065353	8.26E-06	LTBP3
ENSG00000146648	0.893985186	8.46E-06	EGFR
ENSG00000103335	0.647692311	8.97E-06	PIEZO1
ENSG00000186812	-0.603899793	9.28E-06	ZNF397
ENSG00000059145	0.704735065	9.30E-06	UNKL
ENSG00000178913	-0.602238745	9.37E-06	TAF7
ENSG00000138496	1.213629531	1.04E-05	PARP9
ENSG00000105327	1.136228473	1.05E-05	BBC3
ENSG00000164626	0.974907227	1.05E-05	KCNK5
ENSG00000148411	0.593311711	1.06E-05	NACC2
ENSG00000160072	0.561955466	1.08E-05	ATAD3B
ENSG00000165810	1.055709081	1.08E-05	BTNL9
ENSG00000132970	0.533441046	1.15E-05	WASF3
ENSG00000138678	-1.118237972	1.20E-05	GPAT3
ENSG00000134532	0.478138734	1.25E-05	SOX5
ENSG00000137642	-1.419136671	1.27E-05	SORL1
ENSG00000144724	-0.642361772	1.27E-05	PTPRG
ENSG00000157020	0.644240662	1.30E-05	SEC13
ENSG00000117114	-1.439742215	1.31E-05	ADGRL2
ENSG00000253304	-1.052142978	1.34E-05	TMEM200B
ENSG00000188130	0.558048072	1.38E-05	MAPK12
ENSG00000242265	-0.596183038	1.39E-05	PEG10
ENSG00000106683	0.608985967	1.42E-05	LIMK1
ENSG00000099284	-0.577066508	1.42E-05	H2AFY2
ENSG00000275888	1.399259482	1.44E-05	AC132872.3
ENSG00000128394	1.397425687	1.46E-05	APOBEC3F
ENSG00000163931	0.4929957	1.55E-05	TKT
ENSG00000285963	-1.067413677	1.55E-05	AL035467.2
ENSG00000099875	0.542296179	1.56E-05	MKNK2
ENSG00000087088	0.674789067	1.62E-05	BAX
ENSG00000198642	-0.637595349	1.68E-05	KLHL9
ENSG00000112559	-1.3650206	1.68E-05	MDFI
ENSG00000223496	-0.505088948	1.73E-05	EXOSC6
ENSG00000204789	-1.103411869	1.79E-05	ZNF204P
ENSG00000023191	0.517492432	1.80E-05	RNH1
ENSG00000164054	0.53059619	1.82E-05	SHISA5
ENSG00000196557	0.54016584	1.82E-05	CACNA1H
ENSG00000158109	0.937840132	1.86E-05	TPRG1L
ENSG00000164292	-0.510129483	1.86E-05	RHOBTB3
ENSG00000168010	0.86399159	1.87E-05	ATG16L2
ENSG00000158710	0.746244749	1.88E-05	TAGLN2
ENSG00000183230	-1.402989527	1.88E-05	CTNNA3
ENSG00000157510	-1.303321656	2.09E-05	AFAP1L1
ENSG00000173114	-1.427059989	2.10E-05	LRRN3
ENSG00000165338	-0.71076568	2.14E-05	HECTD2
ENSG00000114861	-0.928192919	2.22E-05	FOXP1
ENSG00000177666	0.912262333	2.24E-05	PNPLA2
ENSG00000153012	1.27136092	2.26E-05	LGI2
ENSG00000131188	0.626564387	2.28E-05	PRR7
ENSG00000188157	0.689142726	2.30E-05	AGRN
ENSG00000162542	0.939924105	2.46E-05	TMCO4
ENSG00000138795	-1.413441595	2.58E-05	LEF1
ENSG00000102678	-1.413327117	2.58E-05	FGF9
ENSG00000103260	0.53571567	2.59E-05	METRN
ENSG00000099821	0.517869613	2.67E-05	POLRMT
ENSG00000104689	-1.212632912	2.67E-05	TNFRSF10A
ENSG00000130193	0.639590676	2.73E-05	THEM6
ENSG00000177706	0.623706014	2.75E-05	FAM20C
ENSG00000166788	0.701283962	2.77E-05	SAAL1
ENSG00000105220	0.531408634	2.80E-05	GPI
ENSG00000231925	0.732411845	2.86E-05	TAPBP
ENSG00000145721	1.407092668	2.96E-05	LIX1
ENSG00000069020	-1.382265643	2.96E-05	MAST4
ENSG00000168159	0.546206911	3.11E-05	RNF187
ENSG00000169071	1.130608861	3.11E-05	ROR2
ENSG00000181264	-0.723504781	3.23E-05	TMEM136
ENSG00000260653	-1.385133927	3.26E-05	AC237221.1
ENSG00000186716	0.500037773	3.32E-05	BCR
ENSG00000272674	1.396779079	3.34E-05	PCDHB16
ENSG00000164124	-0.569537292	3.35E-05	TMEM144
ENSG00000069188	-1.236739987	3.41E-05	SDK2
ENSG00000111269	-0.66645101	3.55E-05	CREBL2
ENSG00000157617	0.577341314	3.61E-05	C2CD2
ENSG00000106348	0.471997093	3.61E-05	IMPDH1
ENSG00000186470	0.707768416	3.62E-05	BTN3A2
ENSG00000111252	0.710906849	3.65E-05	SH2B3
ENSG00000183828	0.801537561	3.71E-05	NUDT14
ENSG00000178209	0.618917793	3.75E-05	PLEC
ENSG00000160716	0.777208588	4.26E-05	CHRNB2
ENSG00000126259	1.385709208	4.33E-05	KIRREL2
ENSG00000121210	-0.541842453	4.45E-05	TMEM131L
ENSG00000118495	-0.982719151	4.67E-05	PLAGL1
ENSG00000139372	-0.596827462	4.75E-05	TDG
ENSG00000159753	0.750558893	4.75E-05	CARMIL2
ENSG00000143537	0.497816611	4.82E-05	ADAM15
ENSG00000186481	-1.141497903	4.82E-05	ANKRD20A5P
ENSG00000065054	0.602651011	4.87E-05	SLC9A3R2
ENSG00000106483	-1.316164075	4.89E-05	SFRP4
ENSG00000101871	-0.833304224	5.00E-05	MID1
ENSG00000129422	0.709457465	5.15E-05	MTUS1
ENSG00000116977	-1.074821856	5.16E-05	LGALS8
ENSG00000116962	0.744315658	5.18E-05	NID1
ENSG00000135083	-1.190549913	5.18E-05	CCNJL
ENSG00000107372	0.46185716	5.21E-05	ZFAND5
ENSG00000164123	-1.177442836	5.38E-05	C4orf45
ENSG00000180592	0.496362895	5.46E-05	SKIDA1
ENSG00000168769	-0.605568158	5.50E-05	TET2
ENSG00000120686	-0.695316447	5.54E-05	UFM1
ENSG00000130821	0.597916297	5.64E-05	SLC6A8
ENSG00000272888	-0.649115441	5.72E-05	LINC01578
ENSG00000181690	-0.924938378	5.95E-05	PLAG1
ENSG00000069011	0.672773114	6.27E-05	PITX1
ENSG00000006459	-0.722672188	6.42E-05	KDM7A
ENSG00000166833	1.355775271	6.42E-05	NAV2
ENSG00000101444	0.503130003	6.63E-05	AHCY
ENSG00000185187	1.357632258	6.65E-05	SIGIRR
ENSG00000137819	0.949257925	6.71E-05	PAQR5
ENSG00000102007	0.674271557	6.75E-05	PLP2
ENSG00000154358	0.795606803	6.84E-05	OBSCN
ENSG00000155111	-0.674322984	6.84E-05	CDK19
ENSG00000172009	0.518130446	7.32E-05	THOP1
ENSG00000198435	0.675686114	7.55E-05	NRARP
ENSG00000187961	0.670960414	7.69E-05	KLHL17
ENSG00000088836	0.674864702	7.69E-05	SLC4A11
ENSG00000069275	-0.467275148	8.37E-05	NUCKS1
ENSG00000205339	0.418695678	8.46E-05	IPO7
ENSG00000173218	0.54997925	8.61E-05	VANGL1
ENSG00000163629	-0.541022424	8.67E-05	PTPN13
ENSG00000152492	-0.643798041	8.86E-05	CCDC50
ENSG00000130511	0.532644755	8.96E-05	SSBP4
ENSG00000066279	0.482857449	9.36E-05	ASPM
ENSG00000009413	0.469172956	9.38E-05	REV3L
ENSG00000072071	0.809724182	9.40E-05	ADGRL1
ENSG00000078177	-0.543278246	9.53E-05	N4BP2
ENSG00000167306	-0.917666748	9.53E-05	MYO5B
ENSG00000196159	-1.287908204	9.58E-05	FAT4
ENSG00000163820	0.850899316	9.60E-05	FYCO1
ENSG00000111801	1.169162949	9.61E-05	BTN3A3
ENSG00000165684	0.618480266	9.71E-05	SNAPC4
ENSG00000258986	0.601568834	9.71E-05	TMEM179
ENSG00000109736	0.488196047	9.72E-05	MFSD10
ENSG00000102265	0.676649724	9.83E-05	TIMP1
ENSG00000101180	1.288705854	9.91E-05	HRH3
ENSG00000105329	0.994580633	0.000100286	TGFB1
ENSG00000167123	0.575096328	0.000100801	CERCAM
ENSG00000129946	-1.221544772	0.00010156	SHC2
ENSG00000175793	-1.328703532	0.000104599	SFN
ENSG00000105880	-1.259162445	0.000106114	DLX5
ENSG00000173706	0.8429685	0.00011511	HEG1
ENSG00000189410	0.585870175	0.000115246	SH2D5
ENSG00000259075	-1.29863042	0.000118919	POC1B-GALNT4
ENSG00000198732	1.105898646	0.000122485	SMOC1
ENSG00000120149	-1.283590458	0.000127594	MSX2
ENSG00000150967	0.739968663	0.000128254	ABCB9
ENSG00000197555	0.605117022	0.000132569	SIPA1L1
ENSG00000135537	0.566496649	0.000132628	AFG1L
ENSG00000162607	-0.592324001	0.000140702	USP1
ENSG00000131323	0.489324214	0.000141431	TRAF3
ENSG00000162039	0.79007468	0.000142238	MEIOB
ENSG00000107331	0.777262765	0.000142991	ABCA2
ENSG00000006453	0.71843882	0.000143836	BAIAP2L1
ENSG00000100304	0.528041369	0.00014409	TTLL12
ENSG00000075340	1.081817864	0.000145368	ADD2
ENSG00000133169	-0.814346667	0.000146316	BEX1
ENSG00000164398	1.218859962	0.000147935	ACSL6
ENSG00000134470	1.272260305	0.000149369	IL15RA
ENSG00000091129	1.098886256	0.00015098	NRCAM
ENSG00000160691	0.451393536	0.00015421	SHC1
ENSG00000169122	-1.115040682	0.000156606	FAM110B
ENSG00000254087	-0.840568977	0.000157116	LYN
ENSG00000168575	0.495671807	0.000161897	SLC20A2
ENSG00000117791	-1.245225048	0.000165966	MARC2
ENSG00000160285	0.779081926	0.000168718	LSS
ENSG00000143641	0.479532478	0.000170062	GALNT2
ENSG00000164403	0.739660941	0.00017285	SHROOM1
ENSG00000155846	0.757593904	0.000184032	PPARGC1B
ENSG00000165757	0.682818278	0.000184078	JCAD
ENSG00000117394	0.666906613	0.000184677	SLC2A1
ENSG00000138696	-1.290132957	0.000184677	BMPR1B
ENSG00000181104	-0.67707442	0.000194662	F2R
ENSG00000075043	0.437034984	0.000198843	KCNQ2
ENSG00000164236	0.606917196	0.000205904	ANKRD33B
ENSG00000182934	0.443518915	0.000211448	SRPRA
ENSG00000009844	-0.504837685	0.000211786	VTA1
ENSG00000132382	0.476572031	0.000221489	MYBBP1A
ENSG00000107779	-0.528102556	0.000223789	BMPR1A
ENSG00000125733	0.469333572	0.000228994	TRIP10
ENSG00000164307	0.700245373	0.000230773	ERAP1
ENSG00000113763	1.110436954	0.000230831	UNC5A
ENSG00000134970	-0.580324977	0.000236806	TMED7
ENSG00000164896	0.452974255	0.000236806	FASTK
ENSG00000092445	0.581599339	0.000236806	TYRO3
ENSG00000013306	0.40320958	0.000239311	SLC25A39
ENSG00000116396	0.905575034	0.000244411	KCNC4
ENSG00000145362	-0.891515368	0.000245978	ANK2
ENSG00000128591	-1.271729456	0.000245978	FLNC
ENSG00000110777	0.922456821	0.000246132	POU2AF1
ENSG00000040275	-0.562258281	0.000247978	SPDL1
ENSG00000081014	-0.571460906	0.000250262	AP4E1
ENSG00000050030	1.224797035	0.000250551	NEXMIF
ENSG00000198680	-1.048025781	0.000250551	TUSC1
ENSG00000189077	0.791115493	0.000252608	TMEM120A
ENSG00000090621	0.523078916	0.00025303	PABPC4
ENSG00000150768	-0.473276763	0.000254595	DLAT
ENSG00000168143	-1.078957923	0.000255742	FAM83B
ENSG00000167513	0.610809487	0.000255742	CDT1
ENSG00000231764	-1.234251628	0.00025595	DLX6-AS1
ENSG00000153561	-0.529615017	0.000258287	RMND5A
ENSG00000188786	0.728332813	0.000260062	MTF1
ENSG00000152932	-1.266735645	0.000261992	RAB3C
ENSG00000141503	0.579694613	0.000263916	MINK1
ENSG00000137628	1.265527177	0.000265566	DDX60
ENSG00000127920	-1.218158855	0.000276016	GNG11
ENSG00000155980	0.657879998	0.000279268	KIF5A
ENSG00000159228	0.634858906	0.000279268	CBR1
ENSG00000038427	-0.930010951	0.000280672	VCAN
ENSG00000185122	0.472142428	0.000280672	HSF1
ENSG00000162599	0.608100719	0.000281922	NFIA
ENSG00000078668	0.526064534	0.000281922	VDAC3
ENSG00000102897	-0.612177011	0.000293054	LYRM1
ENSG00000177570	-1.215456441	0.000294612	SAMD12
ENSG00000068137	0.606197672	0.000295174	PLEKHH3
ENSG00000070081	0.622628565	0.000298372	NUCB2
ENSG00000129667	0.566042504	0.000311004	RHBDF2
ENSG00000073584	-0.718473547	0.00031386	SMARCE1
ENSG00000008441	0.989425733	0.000316465	NFIX
ENSG00000111110	-1.009338446	0.000317635	PPM1H
ENSG00000185238	0.561407421	0.000320776	PRMT3
ENSG00000153250	-0.502967295	0.000325479	RBMS1
ENSG00000167994	1.056144207	0.00032582	RAB3IL1
ENSG00000111057	-1.209488255	0.00032582	KRT18
ENSG00000204186	-0.612098075	0.000331629	ZDBF2
ENSG00000100473	1.143317108	0.000332079	COCH
ENSG00000164076	0.684882119	0.000334226	CAMKV
ENSG00000197013	1.18555702	0.000342187	ZNF429
ENSG00000164749	-1.235014017	0.000352396	HNF4G
ENSG00000140382	-0.477153381	0.000357968	HMG20A
ENSG00000151422	-0.474173593	0.000361271	FER
ENSG00000095319	0.52944156	0.000363034	NUP188
ENSG00000104327	-1.218661966	0.000368492	CALB1
ENSG00000129595	-1.182976344	0.000373706	EPB41L4A
ENSG00000187653	-1.156961165	0.000382218	TMSB4XP8
ENSG00000156030	0.618305256	0.000386975	ELMSAN1
ENSG00000204394	0.738922617	0.000390301	VARS
ENSG00000154310	-0.934387125	0.000391593	TNIK
ENSG00000136449	-1.23647056	0.000392604	MYCBPAP
ENSG00000101265	-0.60513205	0.000392604	RASSF2
ENSG00000188153	-0.484221952	0.000394302	COL4A5
ENSG00000139233	-0.720859471	0.000394302	LLPH
ENSG00000095951	0.611697775	0.000397225	HIVEP1
ENSG00000108639	0.518636	0.000400994	SYNGR2
ENSG00000132164	-0.867175526	0.000405065	SLC6A11
ENSG00000091592	-0.714901565	0.000417558	NLRP1
ENSG00000135723	0.501781512	0.000417781	FHOD1
ENSG00000141540	0.982672818	0.0004186	TTYH2
ENSG00000178951	0.662707577	0.000420878	ZBTB7A
ENSG00000100075	0.452243994	0.000420884	SLC25A1
ENSG00000130731	0.555658691	0.00043166	METTL26
ENSG00000134533	0.961444504	0.000432382	RERG
ENSG00000099308	0.662008745	0.000439334	MAST3
ENSG00000107130	0.517115973	0.000442725	NCS1
ENSG00000228495	-0.925035231	0.000452955	LINC01013
ENSG00000173262	-1.139129128	0.000460389	SLC2A14
ENSG00000119900	-0.481233435	0.000464218	OGFRL1
ENSG00000175305	0.671908246	0.000473419	CCNE2
ENSG00000196950	-0.531842423	0.000480706	SLC39A10
ENSG00000206538	-0.924683661	0.000485186	VGLL3
ENSG00000152953	1.167125061	0.000490425	STK32B
ENSG00000092068	-1.210489212	0.000490425	SLC7A8
ENSG00000148700	-0.545023793	0.000495599	ADD3
ENSG00000162736	-0.65078817	0.000513007	NCSTN
ENSG00000162704	-0.660885084	0.000524121	ARPC5
ENSG00000104369	0.850535093	0.000524713	JPH1
ENSG00000100300	0.479033276	0.000527964	TSPO
ENSG00000110057	0.664004791	0.000530024	UNC93B1
ENSG00000221968	0.538603391	0.00053118	FADS3
ENSG00000150938	-0.5172853	0.000531915	CRIM1
ENSG00000141556	0.640334898	0.000537364	TBCD
ENSG00000143315	-0.65061801	0.00054427	PIGM
ENSG00000168938	-0.718017726	0.000574401	PPIC
ENSG00000173581	0.500543574	0.000596174	CCDC106
ENSG00000164023	-0.49820287	0.000596203	SGMS2
ENSG00000105849	-0.590271046	0.000596203	TWISTNB
ENSG00000132024	0.514569143	0.000596203	CC2D1A
ENSG00000083814	1.022494062	0.00061305	ZNF671
ENSG00000169738	0.58680595	0.000622022	DCXR
ENSG00000104381	-0.622108767	0.000625253	GDAP1
ENSG00000141542	0.73819732	0.00062739	RAB40B
ENSG00000066735	0.513501628	0.000630952	KIF26A
ENSG00000135631	0.59833387	0.000640853	RAB11FIP5
ENSG00000147180	-0.598555995	0.000641183	ZNF711
ENSG00000169692	0.604933863	0.000646861	AGPAT2
ENSG00000146049	-1.094921956	0.000671499	KAAG1
ENSG00000116871	0.439869526	0.00067447	MAP7D1
ENSG00000111879	0.767974568	0.000674807	FAM184A
ENSG00000149925	0.606792431	0.000678925	ALDOA
ENSG00000141524	0.619705212	0.000680824	TMC6
ENSG00000040199	0.512617728	0.000685592	PHLPP2
ENSG00000168310	0.775225164	0.00068785	IRF2
ENSG00000061455	-0.980739526	0.00069349	PRDM6
ENSG00000123143	0.429275007	0.000706721	PKN1
ENSG00000163738	-0.584519011	0.000708552	MTHFD2L
ENSG00000075234	0.541324562	0.00070884	TTC38
ENSG00000112759	0.492558206	0.000711538	SLC29A1
ENSG00000162302	0.565493956	0.000712235	RPS6KA4
ENSG00000105409	1.099683285	0.000721779	ATP1A3
ENSG00000179403	0.687997934	0.00072948	VWA1
ENSG00000130751	0.645216665	0.000734164	NPAS1
ENSG00000139219	-1.189584736	0.000734296	COL2A1
ENSG00000204262	-0.498109437	0.000741592	COL5A2
ENSG00000124201	0.443032423	0.000747481	ZNFX1
ENSG00000141179	-1.093711931	0.000763839	PCTP
ENSG00000189221	-0.997629551	0.000766351	MAOA
ENSG00000203814	-0.58216902	0.000769477	HIST2H2BF
ENSG00000224940	1.058676789	0.000769477	PRRT4
ENSG00000174695	-0.495680677	0.000771988	TMEM167A
ENSG00000119547	-0.800125797	0.000780083	ONECUT2
ENSG00000170500	-0.590018107	0.000783279	LONRF2
ENSG00000242808	-0.396167368	0.000783279	SOX2-OT
ENSG00000123080	0.568358605	0.000783947	CDKN2C
ENSG00000138640	-0.777275485	0.000819815	FAM13A
ENSG00000184254	0.712290484	0.000854432	ALDH1A3
ENSG00000139173	-0.666973199	0.000858724	TMEM117
ENSG00000112851	-0.386701725	0.000861598	ERBIN
ENSG00000038382	0.459546648	0.000865838	TRIO
ENSG00000048342	0.925999857	0.000873463	CC2D2A
ENSG00000107443	-0.457298736	0.000910239	CCNJ
ENSG00000169249	-0.71708712	0.000930913	ZRSR2
ENSG00000186868	0.573039913	0.000956571	MAPT
ENSG00000166197	0.427438849	0.000962501	NOLC1
ENSG00000154654	-0.451222605	0.000962501	NCAM2
ENSG00000060339	-0.439100513	0.000974451	CCAR1
ENSG00000163956	-0.475601493	0.000983451	LRPAP1
ENSG00000141314	0.871798887	0.000985122	RHBDL3
ENSG00000157927	0.898921489	0.000985329	RADIL
ENSG00000166681	-0.682639657	0.000993636	BEX3
ENSG00000187123	0.63634836	0.001004181	LYPD6
ENSG00000160957	0.506143927	0.001035835	RECQL4
ENSG00000166033	-1.165215935	0.001046829	HTRA1
ENSG00000131171	-0.655163581	0.001047332	SH3BGRL
ENSG00000137801	0.558792381	0.001047332	THBS1
ENSG00000142611	1.140795021	0.001052254	PRDM16
ENSG00000065320	0.730551508	0.001057461	NTN1
ENSG00000160877	0.443980892	0.001059129	NACC1
ENSG00000131650	0.589706926	0.001063479	KREMEN2
ENSG00000166575	-0.556608171	0.001067576	TMEM135
ENSG00000170899	-0.529755443	0.00106927	GSTA4
ENSG00000102225	0.395127056	0.00108764	CDK16
ENSG00000127990	-0.629273256	0.001098088	SGCE
ENSG00000171448	-0.646771904	0.001111516	ZBTB26
ENSG00000136021	-0.44861114	0.001134382	SCYL2
ENSG00000278259	0.424645024	0.001136969	MYO19
ENSG00000048052	1.056967475	0.00114039	HDAC9
ENSG00000102781	0.526483825	0.001147295	KATNAL1
ENSG00000100345	0.466230345	0.001177382	MYH9
ENSG00000136699	0.577906759	0.001187788	SMPD4
ENSG00000204116	0.574430782	0.001189162	CHIC1
ENSG00000145990	0.666389922	0.001220875	GFOD1
ENSG00000096060	0.776668051	0.001221063	FKBP5
ENSG00000181315	-0.624473591	0.001224353	ZNF322
ENSG00000102096	0.500504876	0.001232852	PIM2
ENSG00000161996	0.592245611	0.001236003	WDR90
ENSG00000198355	0.491400649	0.001245754	PIM3
ENSG00000092010	0.492688473	0.001266599	PSME1
ENSG00000126602	0.371196861	0.001266599	TRAP1
ENSG00000268471	-0.854179983	0.001266785	MIR4453HG
ENSG00000211455	-0.496635898	0.001266785	STK38L
ENSG00000185900	0.544600645	0.001269238	POMK
ENSG00000067533	-0.498367428	0.001279971	RRP15
ENSG00000198729	-0.759624251	0.001302738	PPP1R14C
ENSG00000075213	-1.134732686	0.001349579	SEMA3A
ENSG00000146070	-1.117606251	0.00135382	PLA2G7
ENSG00000114744	-0.562821052	0.001361137	COMMD2
ENSG00000006071	1.122721256	0.001361137	ABCC8
ENSG00000101187	0.427102894	0.001361137	SLCO4A1
ENSG00000040608	0.827696403	0.001361137	RTN4R
ENSG00000101412	0.507991343	0.00136141	E2F1
ENSG00000101445	-0.718062216	0.00136141	PPP1R16B
ENSG00000152229	-1.119264824	0.001402139	PSTPIP2
ENSG00000145335	0.536397736	0.001402649	SNCA
ENSG00000159658	0.428348415	0.001408487	EFCAB14
ENSG00000113196	-1.092938051	0.001421956	HAND1
ENSG00000076554	0.40904401	0.001421956	TPD52
ENSG00000135643	-0.671222045	0.001421956	KCNMB4
ENSG00000204371	0.400328464	0.00144298	EHMT2
ENSG00000130706	0.417912992	0.001445125	ADRM1
ENSG00000184903	-0.673016622	0.001449859	IMMP2L
ENSG00000149328	0.435579393	0.001459776	GLB1L2
ENSG00000184307	0.47655619	0.001491455	ZDHHC23
ENSG00000109654	-0.48532191	0.001494193	TRIM2
ENSG00000131584	0.542899553	0.001507104	ACAP3
ENSG00000149212	0.472040236	0.001510645	SESN3
ENSG00000109674	0.610418463	0.001516247	NEIL3
ENSG00000067829	0.567338611	0.001519973	IDH3G
ENSG00000172795	-0.446877303	0.001529509	DCP2
ENSG00000006576	0.465341137	0.001530572	PHTF2
ENSG00000197283	0.935806701	0.001532328	SYNGAP1
ENSG00000230844	-0.828717994	0.001540437	ZNF674-AS1
ENSG00000154957	-0.653227405	0.001542863	ZNF18
ENSG00000271614	-1.117482715	0.001553923	ATP2B1-AS1
ENSG00000009694	1.11677659	0.001557162	TENM1
ENSG00000255529	-0.604777759	0.001570081	POLR2M
ENSG00000122970	-0.494983814	0.001581265	IFT81
ENSG00000064601	0.450608762	0.001581265	CTSA
ENSG00000146373	-0.579987476	0.001608306	RNF217
ENSG00000106785	0.672011293	0.001627334	TRIM14
ENSG00000172366	0.494130045	0.001646331	MCRIP2
ENSG00000165688	0.398325973	0.001664943	PMPCA
ENSG00000250251	0.550884289	0.001664943	PKD1P6
ENSG00000183048	0.529712405	0.001666487	SLC25A10
ENSG00000100401	0.39777743	0.001680678	RANGAP1
ENSG00000101417	-0.733391175	0.001681976	PXMP4
ENSG00000117586	-1.108746615	0.001683156	TNFSF4
ENSG00000144935	-0.643346621	0.001705071	TRPC1
ENSG00000101150	0.370372291	0.001717797	TPD52L2
ENSG00000132026	1.098777751	0.001717797	RTBDN
ENSG00000177830	0.516881465	0.001724744	CHID1
ENSG00000167992	0.987294104	0.001728166	VWCE
ENSG00000197930	0.399270061	0.001736179	ERO1A
ENSG00000168014	0.52158205	0.001764958	C2CD3
ENSG00000214193	0.596778174	0.00177083	SH3D21
ENSG00000196220	0.861955564	0.001780688	SRGAP3
ENSG00000011304	0.388187242	0.001783575	PTBP1
ENSG00000198055	0.444310369	0.00180416	GRK6
ENSG00000276045	0.715934933	0.00180416	ORAI1
ENSG00000122642	0.406447221	0.001806305	FKBP9
ENSG00000169683	0.544670033	0.001832928	LRRC45
ENSG00000105011	0.460204504	0.001860828	ASF1B
ENSG00000130005	0.53810469	0.001861737	GAMT
ENSG00000048828	0.385167679	0.001872265	FAM120A
ENSG00000116668	-0.748741976	0.001894809	SWT1
ENSG00000146122	1.117299765	0.0019036	DAAM2
ENSG00000185803	0.452271518	0.001921296	SLC52A2
ENSG00000148481	-0.606687241	0.001921296	MINDY3
ENSG00000183569	1.114158174	0.001959657	SERHL2
ENSG00000131389	0.464583716	0.001965932	SLC6A6
ENSG00000174099	-0.413478457	0.001970221	MSRB3
ENSG00000167785	-0.778467541	0.001970221	ZNF558
ENSG00000132326	0.558001807	0.001971153	PER2
ENSG00000100714	0.518804496	0.001990509	MTHFD1
ENSG00000139793	-0.679544292	0.001996094	MBNL2
ENSG00000160193	0.828759077	0.002028234	WDR4
ENSG00000090686	0.422407939	0.002040918	USP48
ENSG00000124641	-0.488613926	0.002044478	MED20
ENSG00000002330	0.603829247	0.002044478	BAD
ENSG00000034152	0.663070831	0.002057036	MAP2K3
ENSG00000073060	0.638767564	0.00210052	SCARB1
ENSG00000171954	1.038715963	0.002130572	CYP4F22
ENSG00000147231	-1.097839354	0.002163568	CXorf57
ENSG00000176485	0.547885089	0.002197395	PLA2G16
ENSG00000168924	0.381095503	0.002202488	LETM1
ENSG00000233057	1.011032894	0.00221579	EEF1A1P14
ENSG00000050405	0.454830514	0.002230506	LIMA1
ENSG00000100258	0.552090151	0.002231833	LMF2
ENSG00000189190	-0.710106109	0.002234538	ZNF600
ENSG00000136048	1.018978847	0.00224391	DRAM1
ENSG00000261377	0.704459945	0.002268798	PDCD6IPP2
ENSG00000099904	0.642702607	0.002310861	ZDHHC8
ENSG00000118898	-0.813069646	0.002316177	PPL
ENSG00000105971	-1.021346485	0.002338114	CAV2
ENSG00000163683	-0.613770209	0.002349036	SMIM14
ENSG00000186448	-0.526670764	0.002391937	ZNF197
ENSG00000069399	0.945739875	0.002391937	BCL3
ENSG00000120798	-0.421311663	0.002396414	NR2C1
ENSG00000273270	-0.635586322	0.002407722	AC090114.2
ENSG00000158747	0.500850394	0.002422928	NBL1
ENSG00000128266	0.479840573	0.002422928	GNAZ
ENSG00000171791	-0.591668855	0.002423184	BCL2
ENSG00000153404	0.488453587	0.002446839	PLEKHG4B
ENSG00000110881	0.901506995	0.002463529	ASIC1
ENSG00000164880	0.502731605	0.002487298	INTS1
ENSG00000224051	0.573975551	0.002509791	CPTP
ENSG00000070423	0.408910932	0.002519334	RNF126
ENSG00000255112	-0.535564596	0.002525159	CHMP1B
ENSG00000100321	0.683509398	0.002525159	SYNGR1
ENSG00000124920	0.933111954	0.0025262	MYRF
ENSG00000138778	-0.53956816	0.002527075	CENPE
ENSG00000146112	0.536295186	0.002527075	PPP1R18
ENSG00000150593	-0.542891649	0.002527075	PDCD4
ENSG00000186564	-0.761327545	0.002529728	FOXD2
ENSG00000007376	0.507144007	0.002535169	RPUSD1
ENSG00000187323	-1.033428035	0.002542636	DCC
ENSG00000226053	-0.980264408	0.002581226	LINC01776
ENSG00000150776	-0.504685011	0.002581226	NKAPD1
ENSG00000103254	0.488641641	0.002581226	FAM173A
ENSG00000133612	0.44922134	0.002589258	AGAP3
ENSG00000004777	0.825102477	0.002683982	ARHGAP33
ENSG00000103319	0.408535873	0.002687495	EEF2K
ENSG00000168028	0.356785602	0.002751805	RPSA
ENSG00000006744	0.396731967	0.002752183	ELAC2
ENSG00000260027	-0.680817531	0.002752854	HOXB7
ENSG00000106948	0.666032693	0.002769855	AKNA
ENSG00000197226	0.42801245	0.002783279	TBC1D9B
ENSG00000188191	0.567223205	0.002783279	PRKAR1B
ENSG00000198169	-0.589966608	0.002783279	ZNF251
ENSG00000165091	0.781447508	0.002783279	TMC1
ENSG00000090975	0.732321268	0.002783279	PITPNM2
ENSG00000168268	0.44960685	0.002791975	NT5DC2
ENSG00000229422	-0.834457565	0.002830172	AL512625.2
ENSG00000133019	-0.855898849	0.002855326	CHRM3
ENSG00000143774	0.389874024	0.002870963	GUK1
ENSG00000131941	0.518769376	0.002870963	RHPN2
ENSG00000196576	0.565463954	0.002885681	PLXNB2
ENSG00000162654	0.955779441	0.002890842	GBP4
ENSG00000279192	-0.614564819	0.002890842	PWAR5
ENSG00000142494	-0.499552777	0.002890842	SLC47A1
ENSG00000213445	0.437367101	0.002901514	SIPA1
ENSG00000173208	-0.749081561	0.002945282	ABCD2
ENSG00000165997	-0.416593155	0.002950251	ARL5B
ENSG00000097046	-0.41047566	0.002962106	CDC7
ENSG00000197355	0.593015163	0.002995469	UAP1L1
ENSG00000136270	0.353141735	0.003009775	TBRG4
ENSG00000174684	0.471443548	0.003009775	B4GAT1
ENSG00000167371	0.890640238	0.003031716	PRRT2
ENSG00000187268	-1.014140678	0.003037061	FAM9C
ENSG00000068079	1.049840421	0.003049198	IFI35
ENSG00000165476	0.448417078	0.003067444	REEP3
ENSG00000266578	-0.945078161	0.003075862	AP001025.1
ENSG00000154370	0.485738405	0.003099493	TRIM11
ENSG00000172893	0.59786563	0.003105519	DHCR7
ENSG00000232434	0.704374035	0.003119404	AJM1
ENSG00000186462	-0.719989023	0.003123376	NAP1L2
ENSG00000100485	-0.448024808	0.003123376	SOS2
ENSG00000213463	-0.480293493	0.003126363	SYNJ2BP
ENSG00000275993	0.738041759	0.003136433	SIK1B
ENSG00000138735	-0.956982749	0.003153513	PDE5A
ENSG00000168246	-0.462482941	0.003202714	UBTD2
ENSG00000180354	0.405580115	0.003239708	MTURN
ENSG00000111206	0.4598373	0.003248686	FOXM1
ENSG00000153234	-1.043832228	0.003251402	NR4A2
ENSG00000175322	-0.617139484	0.003270371	ZNF519
ENSG00000146858	0.470804913	0.003284992	ZC3HAV1L
ENSG00000064042	0.523007694	0.0032928	LIMCH1
ENSG00000166483	0.434185139	0.003300472	WEE1
ENSG00000109270	-0.56883228	0.003402158	LAMTOR3
ENSG00000133816	0.705120999	0.003450651	MICAL2
ENSG00000173068	0.624050029	0.003452607	BNC2
ENSG00000076864	0.665352954	0.003457685	RAP1GAP
ENSG00000154229	0.54879711	0.003457685	PRKCA
ENSG00000179409	0.513800115	0.003503225	GEMIN4
ENSG00000164841	-1.0366481	0.003505968	TMEM74
ENSG00000151876	-0.936795458	0.00354462	FBXO4
ENSG00000068120	0.408343191	0.003545097	COASY
ENSG00000106236	0.950661934	0.003552714	NPTX2
ENSG00000075945	-0.508392004	0.003578356	KIFAP3
ENSG00000175772	0.961370453	0.003605548	LINC01106
ENSG00000214357	0.589504689	0.003635738	NEURL1B
ENSG00000157870	0.423147069	0.003684747	PRXL2B
ENSG00000203668	-0.379973989	0.003686801	CHML
ENSG00000132507	0.390365678	0.003704403	EIF5A
ENSG00000252867	-0.944416282	0.003723163	RNU6-909P
ENSG00000187260	-0.84407437	0.003723163	WDR86
ENSG00000164125	-0.322710946	0.003746672	FAM198B
ENSG00000160949	0.486040004	0.003746672	TONSL
ENSG00000170011	1.029233557	0.003746893	MYRIP
ENSG00000213024	0.413810935	0.003746893	NUP62
ENSG00000156103	-1.057828599	0.003786823	MMP16
ENSG00000099624	0.436301624	0.003794575	ATP5F1D
ENSG00000133315	0.535727599	0.003827704	MACROD1
ENSG00000198909	0.404837303	0.00382829	MAP3K3
ENSG00000135541	-0.463929922	0.003845043	AHI1
ENSG00000223891	-0.808853532	0.00385404	OSER1-DT
ENSG00000164096	-0.545940385	0.003865488	C4orf3
ENSG00000104447	-0.993324511	0.003865488	TRPS1
ENSG00000180447	0.85846711	0.003865488	GAS1
ENSG00000074800	0.432763366	0.003865911	ENO1
ENSG00000167034	0.848752386	0.003865911	NKX3-1
ENSG00000162664	0.459259606	0.003866249	ZNF326
ENSG00000054179	0.998948759	0.003928549	ENTPD2
ENSG00000145911	1.001529322	0.00392902	N4BP3
ENSG00000197766	0.995148997	0.00392902	CFD
ENSG00000204267	0.595996295	0.003955498	TAP2
ENSG00000188211	0.774458357	0.004014698	NCR3LG1
ENSG00000121851	-0.857135505	0.004043852	POLR3GL
ENSG00000158023	-1.006801448	0.004043852	WDR66
ENSG00000203326	-0.756443977	0.004054797	ZNF525
ENSG00000106025	-0.91263063	0.00411796	TSPAN12
ENSG00000128915	-0.380544086	0.004133575	ICE2
ENSG00000169100	0.47305619	0.004227317	SLC25A6
ENSG00000272047	-0.536645466	0.004227367	GTF2H5
ENSG00000065548	0.614648961	0.004261546	ZC3H15
ENSG00000174437	0.384207353	0.004266131	ATP2A2
ENSG00000127586	0.498164111	0.004266131	CHTF18
ENSG00000188807	0.579045903	0.004273227	TMEM201
ENSG00000176749	0.519506471	0.004286595	CDK5R1
ENSG00000164086	0.584573707	0.00429679	DUSP7
ENSG00000139826	-0.51005929	0.004298283	ABHD13
ENSG00000223812	0.771548437	0.004332199	AC073365.1
ENSG00000110328	0.646160656	0.004339313	GALNT18
ENSG00000176697	-1.028566084	0.004339313	BDNF
ENSG00000152422	-0.656561366	0.004343518	XRCC4
ENSG00000198276	0.50314907	0.004348912	UCKL1
ENSG00000075702	0.505229232	0.004366638	WDR62
ENSG00000184897	-0.373675532	0.004388925	H1FX
ENSG00000075461	0.986625105	0.004462799	CACNG4
ENSG00000134330	-0.640683645	0.004468193	IAH1
ENSG00000093217	0.625663387	0.004468193	XYLB
ENSG00000197858	0.407123723	0.004490604	GPAA1
ENSG00000067082	0.851440853	0.004490604	KLF6
ENSG00000184557	-1.034806842	0.004493094	SOCS3
ENSG00000100307	0.777132506	0.00450578	CBX7
ENSG00000057657	-1.03905192	0.00450926	PRDM1
ENSG00000253738	-0.600193716	0.004519835	OTUD6B-AS1
ENSG00000135740	0.666823598	0.004613813	SLC9A5
ENSG00000128923	-0.493091631	0.004656592	MINDY2
ENSG00000136274	0.862669729	0.004659407	NACAD
ENSG00000196155	1.010139695	0.004711118	PLEKHG4
ENSG00000035681	0.427487079	0.0047582	NSMAF
ENSG00000105939	-0.344564601	0.00481202	ZC3HAV1
ENSG00000272931	0.710472555	0.004872245	AC099568.2
ENSG00000159307	1.034074603	0.004872562	SCUBE1
ENSG00000132359	0.586045347	0.004874423	RAP1GAP2
ENSG00000177283	-0.48202359	0.004917771	FZD8
ENSG00000118263	0.673026129	0.00492133	KLF7
ENSG00000151575	-0.541163773	0.004975369	TEX9
ENSG00000106009	0.372213203	0.00501302	BRAT1
ENSG00000046653	-0.546434182	0.005047957	GPM6B
ENSG00000169490	-0.467463828	0.005053651	TM2D2
ENSG00000142149	0.875867255	0.005053651	HUNK
ENSG00000102935	-1.02280854	0.005163444	ZNF423
ENSG00000105784	1.015497117	0.005176724	RUNDC3B
ENSG00000101144	0.476518352	0.005192083	BMP7
ENSG00000228716	-0.386350852	0.005238681	DHFR
ENSG00000070601	0.797501126	0.005252251	FRMPD1
ENSG00000123992	0.469470132	0.005262843	DNPEP
ENSG00000110330	-0.442975308	0.005262843	BIRC2
ENSG00000229852	-0.793820227	0.005269304	AC019205.1
ENSG00000114268	0.583474532	0.005320827	PFKFB4
ENSG00000091947	-0.558400515	0.005337737	TMEM101
ENSG00000108107	0.533274002	0.005371085	RPL28
ENSG00000164347	-0.457435876	0.005387461	GFM2
ENSG00000126767	0.461942983	0.005388386	ELK1
ENSG00000149050	-0.935016823	0.005395663	ZNF214
ENSG00000134775	0.436013244	0.005449648	FHOD3
ENSG00000128228	0.522600121	0.005449648	SDF2L1
ENSG00000240771	0.51006976	0.005460041	ARHGEF25
ENSG00000172466	-0.392602503	0.005569117	ZNF24
ENSG00000068615	0.557889663	0.005575591	REEP1
ENSG00000181381	0.943099883	0.005590942	DDX60L
ENSG00000177225	0.415284658	0.005591662	GATD1
ENSG00000185386	0.43054545	0.005632557	MAPK11
ENSG00000133640	-0.954923018	0.005643801	LRRIQ1
ENSG00000143797	-0.387191396	0.005659334	MBOAT2
ENSG00000075223	0.456817768	0.005670751	SEMA3C
ENSG00000214194	-0.530880182	0.005673729	SMIM30
ENSG00000205268	-0.4879449	0.00568146	PDE7A
ENSG00000132361	0.383654389	0.005781014	CLUH
ENSG00000104969	0.33333719	0.005822704	SGTA
ENSG00000148400	0.464518116	0.005827852	NOTCH1
ENSG00000139926	-0.521401493	0.005907935	FRMD6
ENSG00000103202	0.375785366	0.005941519	NME4
ENSG00000108439	0.69961617	0.005975336	PNPO
ENSG00000168283	-0.432318411	0.006002922	BMI1
ENSG00000004660	0.559795872	0.006009152	CAMKK1
ENSG00000113594	-0.445262349	0.006052892	LIFR
ENSG00000185624	0.366226821	0.006054205	P4HB
ENSG00000144645	-0.37674845	0.006065271	OSBPL10
ENSG00000225470	-0.464379946	0.006085627	JPX
ENSG00000103266	0.376738745	0.006160962	STUB1
ENSG00000178605	0.430091237	0.006169987	GTPBP6
ENSG00000106771	0.406740905	0.006188814	TMEM245
ENSG00000006652	-0.550619824	0.006292422	IFRD1
ENSG00000196074	-0.817052461	0.006304774	SYCP2
ENSG00000104884	0.508007274	0.006347442	ERCC2
ENSG00000198168	0.557378906	0.00635501	SVIP
ENSG00000115694	0.338257121	0.006425435	STK25
ENSG00000130159	0.445566445	0.006425435	ECSIT
ENSG00000171488	0.42127624	0.006428234	LRRC8C
ENSG00000187796	0.80781415	0.006428234	CARD9
ENSG00000155330	-0.468229935	0.006430245	C16orf87
ENSG00000197622	-0.388439533	0.006438159	CDC42SE1
ENSG00000162702	-0.39098322	0.006438159	ZNF281
ENSG00000203778	-0.793045405	0.006438159	FAM229B
ENSG00000173083	0.698998	0.006441788	HPSE
ENSG00000178999	0.428145682	0.006441788	AURKB
ENSG00000139116	-0.483600558	0.006448545	KIF21A
ENSG00000274253	0.70083803	0.006448818	AC138649.1
ENSG00000083097	-0.654505629	0.006515221	DOP1A
ENSG00000166387	0.679274122	0.006531684	PPFIBP2
ENSG00000106628	0.348328586	0.006556251	POLD2
ENSG00000134294	-0.405531937	0.006618732	SLC38A2
ENSG00000117519	-0.415353723	0.00666357	CNN3
ENSG00000144366	-0.6027323	0.00666357	GULP1
ENSG00000226950	0.423288271	0.00666357	DANCR
ENSG00000146350	-0.477652878	0.00666357	TBC1D32
ENSG00000089335	-0.592359597	0.00666357	ZNF302
ENSG00000184672	-0.91338942	0.006677839	RALYL
ENSG00000119729	-0.40079057	0.006684926	RHOQ
ENSG00000165548	0.829560749	0.006684926	TMEM63C
ENSG00000267147	0.991579409	0.006684926	LINC01842
ENSG00000100241	0.399258988	0.006684926	SBF1
ENSG00000186076	0.703079628	0.00670585	AC012085.1
ENSG00000166801	0.749364888	0.006788894	FAM111A
ENSG00000113504	0.668941336	0.006790513	SLC12A7
ENSG00000169967	0.417274414	0.006800603	MAP3K2
ENSG00000010292	0.410422318	0.00680662	NCAPD2
ENSG00000164362	0.524791278	0.006811187	TERT
ENSG00000187583	0.998541946	0.006816207	PLEKHN1
ENSG00000126215	0.396746589	0.006834345	XRCC3
ENSG00000272106	-0.70800591	0.006960984	AL691432.2
ENSG00000105281	0.421790364	0.006983541	SLC1A5
ENSG00000174915	0.470775986	0.007101076	PTDSS2
ENSG00000133739	-0.902476086	0.007116753	LRRCC1
ENSG00000105556	0.551864714	0.007163497	MIER2
ENSG00000178950	0.340803805	0.0072226	GAK
ENSG00000196421	-0.5826774	0.007252938	C20orf204
ENSG00000166432	-0.9390382	0.007356943	ZMAT1
ENSG00000140105	-0.357261354	0.007356943	WARS
ENSG00000152413	-0.430816578	0.007411606	HOMER1
ENSG00000181904	-0.345111689	0.0074348	C5orf24
ENSG00000165244	0.560921231	0.007468861	ZNF367
ENSG00000156453	-0.919154216	0.007480395	PCDH1
ENSG00000112773	-0.86443276	0.007480395	TENT5A
ENSG00000253352	-0.386491823	0.007480395	TUG1
ENSG00000165959	0.679742245	0.007532008	CLMN
ENSG00000204160	0.505915677	0.00753865	ZDHHC18
ENSG00000165633	0.844913352	0.00753865	VSTM4
ENSG00000105290	0.545908708	0.00753865	APLP1
ENSG00000111647	-0.405201795	0.007740564	UHRF1BP1L
ENSG00000162512	0.431956661	0.007742312	SDC3
ENSG00000197483	0.69928736	0.007874824	ZNF628
ENSG00000129292	-0.503644	0.007897614	PHF20L1
ENSG00000167657	0.393569863	0.007918078	DAPK3
ENSG00000076344	0.947630361	0.007921291	RGS11
ENSG00000181085	0.978194068	0.008091817	MAPK15
ENSG00000140022	0.657688814	0.008121705	STON2
ENSG00000106031	-0.927361161	0.008185433	HOXA13
ENSG00000120690	-0.437163617	0.008218056	ELF1
ENSG00000182923	-0.59304499	0.008269534	CEP63
ENSG00000010278	-0.441726938	0.008292354	CD9
ENSG00000167264	0.459810443	0.008349695	DUS2
ENSG00000108773	0.442283417	0.008366648	KAT2A
ENSG00000092758	0.830881919	0.008385347	COL9A3
ENSG00000130313	0.419863794	0.008401051	PGLS
ENSG00000055118	0.47214382	0.008442802	KCNH2
ENSG00000160961	-0.593794253	0.008479015	ZNF333
ENSG00000186472	-0.977602196	0.008496263	PCLO
ENSG00000260032	-0.400154963	0.008498306	NORAD
ENSG00000130477	0.603320332	0.008509584	UNC13A
ENSG00000235587	0.979795909	0.008517266	GAPDHP65
ENSG00000177030	0.424114435	0.008553379	DEAF1
ENSG00000197442	0.564924333	0.00858321	MAP3K5
ENSG00000137812	-0.375590301	0.008667271	KNL1
ENSG00000177383	-0.428778788	0.008674894	MAGEF1
ENSG00000008710	0.476394574	0.008674894	PKD1
ENSG00000109501	0.399882506	0.008698437	WFS1
ENSG00000204967	-0.730103241	0.008713805	PCDHA4
ENSG00000146530	-0.800827566	0.008719934	VWDE
ENSG00000107521	0.519854584	0.008719934	HPS1
ENSG00000213853	0.443814966	0.008719934	EMP2
ENSG00000139218	-0.391132865	0.008913982	SCAF11
ENSG00000132763	0.433475536	0.008928605	MMACHC
ENSG00000069696	0.979865541	0.00893401	DRD4
ENSG00000113240	-0.593015303	0.008942828	CLK4
ENSG00000127528	0.815504791	0.008976797	KLF2
ENSG00000136718	0.39252009	0.008998934	IMP4
ENSG00000122592	-0.647570135	0.009011648	HOXA7
ENSG00000079841	-0.788238378	0.00901638	RIMS1
ENSG00000083845	0.354905024	0.009024222	RPS5
ENSG00000188486	0.413069813	0.009034357	H2AFX
ENSG00000154813	-0.419927595	0.009048614	DPH3
ENSG00000138658	-0.50974481	0.009048614	ZGRF1
ENSG00000129515	-0.492663488	0.009048614	SNX6
ENSG00000107281	0.466190219	0.009205838	NPDC1
ENSG00000123240	-0.528592554	0.00920702	OPTN
ENSG00000141293	-0.842171169	0.009275847	SKAP1
ENSG00000178996	-0.529212586	0.00928265	SNX18
ENSG00000235356	-0.912854799	0.00930062	AL592466.1
ENSG00000145685	0.47295893	0.009364757	LHFPL2
ENSG00000183305	0.904143024	0.009375473	MAGEA2B
ENSG00000197785	0.451065392	0.009459061	ATAD3A
ENSG00000171988	-0.347594241	0.009533397	JMJD1C
ENSG00000189050	-0.520339833	0.009539389	RNFT1
ENSG00000050438	0.549333673	0.009564656	SLC4A8
ENSG00000134954	-0.893209609	0.009581145	ETS1
ENSG00000145331	-0.708970405	0.009589475	TRMT10A
ENSG00000079459	0.454457765	0.009591541	FDFT1
ENSG00000133687	-0.945711479	0.0096655	TMTC1
ENSG00000168522	0.403081023	0.009681578	FNTA
ENSG00000173511	0.622664784	0.009711246	VEGFB
ENSG00000170545	-0.791169716	0.009711246	SMAGP
ENSG00000183207	0.359360721	0.009711246	RUVBL2
ENSG00000106537	-0.58962962	0.009746668	TSPAN13
ENSG00000240694	-0.352470738	0.009750817	PNMA2
ENSG00000240354	0.966677137	0.009756068	AC131211.1
ENSG00000169018	-0.427221473	0.009756068	FEM1B
ENSG00000100092	0.668834109	0.009756068	SH3BP1
ENSG00000206503	0.541319258	0.009764729	HLA-A
ENSG00000167815	0.344312238	0.009901318	PRDX2
ENSG00000130338	0.394306099	0.009904321	TULP4
ENSG00000254615	-0.868334403	0.009904811	AC027031.2
ENSG00000146038	-0.4730082	0.009939078	DCDC2
ENSG00000171314	0.460272517	0.009939078	PGAM1
ENSG00000248092	-0.646947372	0.009946143	NNT-AS1
ENSG00000168067	0.407095769	0.009946143	MAP4K2
ENSG00000076770	-0.60864044	0.009968101	MBNL3
ENSG00000126945	-0.422245791	0.010000155	HNRNPH2
ENSG00000087266	0.43323563	0.010002261	SH3BP2
ENSG00000189337	0.712785991	0.01003149	KAZN
ENSG00000255302	-0.513916959	0.010042089	EID1
ENSG00000196700	0.420843888	0.010063802	ZNF512B
ENSG00000158164	-0.788131662	0.010087743	TMSB15A
ENSG00000100911	0.44279762	0.010178284	PSME2
ENSG00000180900	0.420650143	0.010240112	SCRIB
ENSG00000167658	0.301738289	0.010240112	EEF2
ENSG00000136450	-0.335837989	0.010258869	SRSF1
ENSG00000144468	-0.462339993	0.010298654	RHBDD1
ENSG00000157240	-0.92678906	0.010298654	FZD1
ENSG00000169629	-0.698257946	0.010390359	RGPD8
ENSG00000107742	0.906674751	0.010390359	SPOCK2
ENSG00000184428	0.443503909	0.010441857	TOP1MT
ENSG00000137727	0.930111019	0.010461131	ARHGAP20
ENSG00000156299	0.402065621	0.010717658	TIAM1
ENSG00000188419	-0.391567625	0.010740276	CHM
ENSG00000130813	0.526872999	0.010814556	C19orf66
ENSG00000171503	-0.552005238	0.010869114	ETFDH
ENSG00000165124	-0.820982968	0.010873168	SVEP1
ENSG00000151025	-0.892859307	0.010898594	GPR158
ENSG00000003249	0.475706973	0.010903709	DBNDD1
ENSG00000114383	0.423817062	0.010919114	TUSC2
ENSG00000167779	-0.857153694	0.010928932	IGFBP6
ENSG00000112144	-0.431293945	0.010952316	ICK
ENSG00000184743	0.333014912	0.01095258	ATL3
ENSG00000176058	0.424476544	0.010952977	TPRN
ENSG00000150907	-0.494518328	0.010963959	FOXO1
ENSG00000132613	0.471630499	0.011186621	MTSS1L
ENSG00000164308	0.923581021	0.011208022	ERAP2
ENSG00000182446	0.354519406	0.011233721	NPLOC4
ENSG00000026950	0.592293278	0.011277615	BTN3A1
ENSG00000026652	-0.632314327	0.011288616	AGPAT4
ENSG00000142552	0.503843813	0.011288616	RCN3
ENSG00000074211	0.543196763	0.011352931	PPP2R2C
ENSG00000158805	0.591890957	0.011352931	ZNF276
ENSG00000138674	0.351713845	0.011399199	SEC31A
ENSG00000116273	0.412790901	0.011401294	PHF13
ENSG00000105676	0.374538463	0.011401294	ARMC6
ENSG00000142949	0.54871977	0.011426781	PTPRF
ENSG00000145623	-0.425765106	0.011441954	OSMR
ENSG00000135116	-0.954315232	0.011446	HRK
ENSG00000124191	0.884865828	0.011543428	TOX2
ENSG00000268047	0.935303854	0.011567952	AC018766.1
ENSG00000178988	-0.679819998	0.011568983	MRFAP1L1
ENSG00000101400	0.460733504	0.011610568	SNTA1
ENSG00000109062	0.339554971	0.011620051	SLC9A3R1
ENSG00000176597	-0.476259249	0.011638577	B3GNT5
ENSG00000280789	0.650463369	0.011707465	PAGR1
ENSG00000101161	0.319651743	0.011707465	PRPF6
ENSG00000141480	0.372953629	0.011710773	ARRB2
ENSG00000164951	-0.508167129	0.011785324	PDP1
ENSG00000142556	-0.427663522	0.011799053	ZNF614
ENSG00000100503	-0.490269307	0.011841625	NIN
ENSG00000137269	-0.330609775	0.011854683	LRRC1
ENSG00000164039	-0.649326828	0.011878542	BDH2
ENSG00000138078	-0.365322112	0.011907617	PREPL
ENSG00000131459	0.436465982	0.012012223	GFPT2
ENSG00000058063	-0.447240295	0.012022518	ATP11B
ENSG00000114353	0.379784387	0.012149695	GNAI2
ENSG00000130775	0.66245868	0.012264789	THEMIS2
ENSG00000164889	0.38667709	0.012289987	SLC4A2
ENSG00000145703	-0.672667355	0.012541914	IQGAP2
ENSG00000187325	-0.436597876	0.012541914	TAF9B
ENSG00000109436	0.427143204	0.01255769	TBC1D9
ENSG00000225697	0.375255761	0.012593531	SLC26A6
ENSG00000140265	-0.408206479	0.012601382	ZSCAN29
ENSG00000182010	-0.551666576	0.012735892	RTKN2
ENSG00000198873	0.673467681	0.01278247	GRK5
ENSG00000169504	-0.328946007	0.012847173	CLIC4
ENSG00000278920	-0.943376371	0.012929262	AC005005.4
ENSG00000136379	0.462959997	0.012957956	ABHD17C
ENSG00000164465	0.518021352	0.012970396	DCBLD1
ENSG00000114923	0.516968639	0.013003337	SLC4A3
ENSG00000142208	0.329354827	0.013003337	AKT1
ENSG00000131473	0.399594958	0.013003337	ACLY
ENSG00000139880	0.476398817	0.013049951	CDH24
ENSG00000104885	0.594720128	0.013097883	DOT1L
ENSG00000100280	0.369113737	0.01319242	AP1B1
ENSG00000258302	-0.852098731	0.013236551	AC025034.1
ENSG00000110002	0.76999866	0.013334719	VWA5A
ENSG00000128335	0.481121609	0.013340512	APOL2
ENSG00000149541	0.427831653	0.013404538	B3GAT3
ENSG00000089351	0.494947982	0.013455325	GRAMD1A
ENSG00000135127	0.60721824	0.013511199	BICDL1
ENSG00000280407	0.775367709	0.013523996	AC132872.4
ENSG00000164692	-0.79770813	0.013637143	COL1A2
ENSG00000100097	0.913256599	0.013665822	LGALS1
ENSG00000137261	0.517093448	0.013763475	KIAA0319
ENSG00000180425	-0.575303211	0.013763475	C11orf71
ENSG00000258472	0.640363403	0.013763475	AC005726.1
ENSG00000170477	-0.869565443	0.013868105	KRT4
ENSG00000167702	0.391518619	0.01390113	KIFC2
ENSG00000165752	0.408010155	0.013909963	STK32C
ENSG00000228024	-0.79325108	0.013940783	CYP1D1P
ENSG00000213020	-0.571233232	0.014037231	ZNF611
ENSG00000115738	-0.392769257	0.014081931	ID2
ENSG00000111011	-0.543249003	0.014154917	RSRC2
ENSG00000128016	0.860338451	0.014182435	ZFP36
ENSG00000071539	0.319362692	0.014259376	TRIP13
ENSG00000013288	0.487642129	0.014324055	MAN2B2
ENSG00000121440	-0.820588378	0.014434681	PDZRN3
ENSG00000073150	0.837841774	0.014434681	PANX2
ENSG00000170525	0.339667432	0.014442109	PFKFB3
ENSG00000161847	0.621215565	0.014472312	RAVER1
ENSG00000278730	-0.473823224	0.014480687	AC005332.6
ENSG00000066557	-0.495387812	0.014503897	LRRC40
ENSG00000131844	0.34550159	0.014503897	MCCC2
ENSG00000175548	-0.46890889	0.014503897	ALG10B
ENSG00000140474	0.342739704	0.014555938	ULK3
ENSG00000157796	-0.413565846	0.01455906	WDR19
ENSG00000088280	0.361581337	0.014575365	ASAP3
ENSG00000125520	0.365924159	0.014580617	SLC2A4RG
ENSG00000177303	0.366492632	0.014614823	CASKIN2
ENSG00000103507	0.37574767	0.014657339	BCKDK
ENSG00000185418	-0.531157094	0.014691141	TARSL2
ENSG00000058091	-0.883583084	0.014771865	CDK14
ENSG00000156162	-0.397293474	0.014794176	DPY19L4
ENSG00000213672	0.358475428	0.014804902	NCKIPSD
ENSG00000008083	-0.412671194	0.014804902	JARID2
ENSG00000129295	-0.868852695	0.014811427	LRRC6
ENSG00000140854	0.423342097	0.014944805	KATNB1
ENSG00000213949	-0.788098582	0.014995818	ITGA1
ENSG00000188763	0.900927476	0.014995972	FZD9
ENSG00000144485	0.483025207	0.015031953	HES6
ENSG00000197566	-0.551464862	0.015070056	ZNF624
ENSG00000162613	-0.359838407	0.015150639	FUBP1
ENSG00000179115	0.31287432	0.015150639	FARSA
ENSG00000037749	-0.430868147	0.015190809	MFAP3
ENSG00000119630	0.897070662	0.01532606	PGF
ENSG00000124659	-0.483846194	0.015331581	TBCC
ENSG00000153094	0.654248258	0.015337289	BCL2L11
ENSG00000143147	-0.395358662	0.015342165	GPR161
ENSG00000183114	-0.921203193	0.015360215	FAM43B
ENSG00000228300	0.384007807	0.015360215	C19orf24
ENSG00000106003	0.767975123	0.015438794	LFNG
ENSG00000123600	0.354337443	0.015442974	METTL8
ENSG00000105221	0.362479427	0.015538748	AKT2
ENSG00000161179	0.350760382	0.015538748	YDJC
ENSG00000064545	0.366676298	0.015623461	TMEM161A
ENSG00000116406	-0.475653608	0.015681166	EDEM3
ENSG00000158966	-0.49864172	0.015706797	CACHD1
ENSG00000112787	0.545349077	0.015706797	FBRSL1
ENSG00000082014	-0.433570039	0.015767804	SMARCD3
ENSG00000129646	-0.656122983	0.015767804	QRICH2
ENSG00000231698	0.764190465	0.015771482	AP002856.2
ENSG00000277200	0.642691314	0.015771482	AC005696.4
ENSG00000144583	-0.806149359	0.015807135	MARCH4
ENSG00000205208	-0.360623735	0.015847457	C4orf46
ENSG00000169740	-0.483811817	0.015849164	ZNF32
ENSG00000174446	-0.558679553	0.015890404	SNAPC5
ENSG00000116678	-0.562290534	0.01591415	LEPR
ENSG00000186480	0.527479468	0.015998465	INSIG1
ENSG00000110400	0.485513673	0.016021377	NECTIN1
ENSG00000134905	0.406723229	0.016021377	CARS2
ENSG00000116729	0.366723674	0.01605337	WLS
ENSG00000160796	0.520081779	0.01609059	NBEAL2
ENSG00000112031	-0.398066385	0.01609059	MTRF1L
ENSG00000088256	0.382432204	0.01611032	GNA11
ENSG00000105202	0.579181373	0.016195361	FBL
ENSG00000234618	0.91911438	0.016212238	RPSAP9
ENSG00000283154	-0.743753191	0.016245018	IQCJ-SCHIP1
ENSG00000170921	0.552867023	0.016340191	TANC2
ENSG00000171097	0.546637549	0.016541837	KYAT1
ENSG00000113205	-0.900356201	0.016541995	PCDHB3
ENSG00000134186	-0.415937905	0.016576199	PRPF38B
ENSG00000187486	0.689161323	0.016578492	KCNJ11
ENSG00000198830	-0.41442639	0.01664273	HMGN2
ENSG00000136935	0.401260281	0.016710699	GOLGA1
ENSG00000130363	-0.459614189	0.016756412	RSPH3
ENSG00000064225	-0.818940502	0.016785884	ST3GAL6
ENSG00000070159	0.362694119	0.016785884	PTPN3
ENSG00000226752	-0.601135023	0.016964205	CUTALP
ENSG00000143622	-0.439420907	0.016988826	RIT1
ENSG00000105287	0.682984094	0.017032084	PRKD2
ENSG00000265241	-0.404002013	0.017052003	RBM8A
ENSG00000108511	-0.83098499	0.017143104	HOXB6
ENSG00000123908	0.536341925	0.017194064	ago-02
ENSG00000198176	0.372954765	0.017296266	TFDP1
ENSG00000160753	0.438044211	0.017383328	RUSC1
ENSG00000198001	0.467339944	0.017383328	IRAK4
ENSG00000141456	0.377648661	0.017383328	PELP1
ENSG00000174306	0.427565353	0.017386041	ZHX3
ENSG00000166444	0.477525214	0.017507434	ST5
ENSG00000166689	0.63544265	0.017507434	PLEKHA7
ENSG00000006432	0.42141168	0.01767034	MAP3K9
ENSG00000063245	0.517811463	0.017680849	EPN1
ENSG00000100490	0.56008776	0.017687967	CDKL1
ENSG00000121481	-0.364113319	0.017847348	RNF2
ENSG00000011478	0.482793481	0.01786803	QPCTL
ENSG00000272462	-0.706775319	0.017875514	U91328.1
ENSG00000171435	0.87633269	0.01797392	KSR2
ENSG00000143164	0.368336825	0.01798229	DCAF6
ENSG00000166436	0.688825395	0.017985071	TRIM66
ENSG00000100068	0.663681871	0.018134232	LRP5L
ENSG00000100364	0.324816078	0.018243905	KIAA0930
ENSG00000047644	-0.477926332	0.018403848	WWC3
ENSG00000198961	-0.356593403	0.018415892	PJA2
ENSG00000166352	-0.703748985	0.018460166	C11orf74
ENSG00000163013	0.601488469	0.018478249	FBXO41
ENSG00000184058	0.396238997	0.018550902	TBX1
ENSG00000166582	0.381287525	0.018557778	CENPV
ENSG00000155760	-0.498689846	0.018567688	FZD7
ENSG00000067225	0.293323159	0.018567688	PKM
ENSG00000100711	0.452176055	0.01861813	ZFYVE21
ENSG00000125726	0.827544405	0.018800539	CD70
ENSG00000170638	0.372116104	0.018922756	TRABD
ENSG00000100994	0.339760214	0.018961755	PYGB
ENSG00000079432	0.596185739	0.018997057	CIC
ENSG00000104679	-0.435176061	0.01903103	R3HCC1
ENSG00000152518	0.591397089	0.019070918	ZFP36L2
ENSG00000164062	0.322967492	0.019091494	APEH
ENSG00000109686	-0.363602444	0.019104158	SH3D19
ENSG00000174748	0.306413779	0.019122043	RPL15
ENSG00000113638	-0.450962365	0.019136196	TTC33
ENSG00000037757	0.42886884	0.019152852	MRI1
ENSG00000269983	-0.821625069	0.019161086	AC146944.4
ENSG00000025039	-0.39591124	0.019187943	RRAGD
ENSG00000281091	-0.753740091	0.019187943	AL606763.1
ENSG00000134108	-0.389329838	0.019333928	ARL8B
ENSG00000160685	0.424895183	0.019425437	ZBTB7B
ENSG00000117643	0.549270169	0.019512754	MAN1C1
ENSG00000179750	0.84510071	0.019513982	APOBEC3B
ENSG00000138030	0.557799347	0.019516653	KHK
ENSG00000242512	-0.846662354	0.019516653	LINC01206
ENSG00000145901	0.527148998	0.019516653	TNIP1
ENSG00000087074	-0.379564626	0.019531753	PPP1R15A
ENSG00000275023	0.388986833	0.019563805	MLLT6
ENSG00000114739	-0.387856732	0.01957282	ACVR2B
ENSG00000159921	0.364213863	0.019581031	GNE
ENSG00000279838	-0.653425793	0.019583432	AL356273.3
ENSG00000174799	-0.404015992	0.019583432	CEP135
ENSG00000145725	-0.39671118	0.019583432	PPIP5K2
ENSG00000132122	-0.507197654	0.019584463	SPATA6
ENSG00000277117	0.869569273	0.019657968	FP565260.3
ENSG00000165730	-0.543671711	0.019686267	STOX1
ENSG00000134247	0.372896361	0.019850223	PTGFRN
ENSG00000023516	0.474674512	0.019850966	AKAP11
ENSG00000183032	-0.612504277	0.019882518	SLC25A21
ENSG00000172164	-0.807999625	0.019907757	SNTB1
ENSG00000198707	-0.504827123	0.020137251	CEP290
ENSG00000162413	0.371652245	0.020176262	KLHL21
ENSG00000104325	-0.513747399	0.020176262	DECR1
ENSG00000159733	-0.627468818	0.020395451	ZFYVE28
ENSG00000132467	-0.362889179	0.02039559	UTP3
ENSG00000074621	-0.486328079	0.02039559	SLC24A1
ENSG00000186111	0.523655342	0.020459827	PIP5K1C
ENSG00000173349	-0.635283328	0.020498508	SFT2D3
ENSG00000150782	-0.619774687	0.020523735	IL18
ENSG00000166401	-0.894233034	0.020589451	SERPINB8
ENSG00000157833	0.481108513	0.020680914	GAREM2
ENSG00000224081	-0.89015762	0.020695911	SLC44A3-AS1
ENSG00000165288	0.467505001	0.020695911	BRWD3
ENSG00000129534	-0.391547548	0.020695911	MIS18BP1
ENSG00000148331	0.39461322	0.02070646	ASB6
ENSG00000167552	-0.360860222	0.020712657	TUBA1A
ENSG00000070444	0.624136799	0.020712657	MNT
ENSG00000137285	-0.445287299	0.020826763	TUBB2B
ENSG00000136944	-0.582704004	0.020947561	LMX1B
ENSG00000111490	-0.655711441	0.020958945	TBC1D30
ENSG00000182768	-0.380652014	0.021033372	NGRN
ENSG00000172053	0.392177324	0.021074911	QARS
ENSG00000134444	-0.384705797	0.021100094	RELCH
ENSG00000135919	0.375263755	0.021122461	SERPINE2
ENSG00000143457	-0.599096742	0.021174624	GOLPH3L
ENSG00000196189	0.727156883	0.021174624	SEMA4A
ENSG00000185818	0.61176117	0.02119288	NAT8L
ENSG00000068305	-0.382055534	0.021456748	MEF2A
ENSG00000137185	-0.486345432	0.021584772	ZSCAN9
ENSG00000198739	-0.740526044	0.021584772	LRRTM3
ENSG00000087086	0.362946404	0.021585555	FTL
ENSG00000134371	0.34428709	0.021623129	CDC73
ENSG00000065268	0.415942698	0.021641639	WDR18
ENSG00000181449	-0.391911143	0.021643795	SOX2
ENSG00000092841	-0.540793592	0.021643795	MYL6
ENSG00000144655	-0.617061478	0.021831161	CSRNP1
ENSG00000205937	0.29411998	0.021831161	RNPS1
ENSG00000114646	0.444429847	0.021946028	CSPG5
ENSG00000161091	0.34938647	0.021946028	MFSD12
ENSG00000102316	-0.323908916	0.021982059	MAGED2
ENSG00000148840	0.433552689	0.021982059	PPRC1
ENSG00000174607	-0.688041652	0.021995585	UGT8
ENSG00000137331	0.885457862	0.022039288	IER3
ENSG00000178719	0.424355483	0.022039288	GRINA
ENSG00000237886	0.886799573	0.022039288	NALT1
ENSG00000196961	0.390866341	0.022082208	AP2A1
ENSG00000135324	0.864975736	0.022310069	MRAP2
ENSG00000120742	-0.44942026	0.022380516	SERP1
ENSG00000125875	0.360616762	0.022380516	TBC1D20
ENSG00000147155	0.385305242	0.022410997	EBP
ENSG00000197182	0.539369239	0.022419784	MIRLET7BHG
ENSG00000141034	0.387192928	0.022516565	GID4
ENSG00000128881	-0.357276702	0.022521698	TTBK2
ENSG00000141905	0.847427795	0.022649733	NFIC
ENSG00000116750	0.334851065	0.022708211	UCHL5
ENSG00000174282	0.447385436	0.022777002	ZBTB4
ENSG00000007047	0.483032298	0.022777002	MARK4
ENSG00000101311	0.861100898	0.022817265	FERMT1
ENSG00000279672	0.762881728	0.022871263	AP006621.5
ENSG00000101752	-0.370033172	0.022879777	MIB1
ENSG00000197885	0.502891201	0.023155644	NKIRAS1
ENSG00000137513	-0.455481316	0.023314198	NARS2
ENSG00000104427	-0.557860089	0.023314606	ZC2HC1A
ENSG00000198408	-0.302351769	0.023314606	OGA
ENSG00000100583	-0.716145232	0.023314606	SAMD15
ENSG00000076513	-0.401971708	0.02344064	ANKRD13A
ENSG00000146233	-0.794869373	0.023462255	CYP39A1
ENSG00000279561	-0.662488586	0.023469369	AL845472.2
ENSG00000119328	-0.46653653	0.02354857	FAM206A
ENSG00000187164	0.342963101	0.023669955	SHTN1
ENSG00000198517	0.471131149	0.023705613	MAFK
ENSG00000100916	0.521592351	0.023808816	BRMS1L
ENSG00000260966	-0.62809231	0.023829828	AP001486.2
ENSG00000164197	-0.760243369	0.023847777	RNF180
ENSG00000165487	-0.413134044	0.023928982	MICU2
ENSG00000132470	0.57784752	0.023967644	ITGB4
ENSG00000124302	0.707924281	0.023973919	CHST8
ENSG00000100116	0.506907014	0.024007533	GCAT
ENSG00000023608	-0.443880278	0.024026918	SNAPC1
ENSG00000198018	-0.549079263	0.024036141	ENTPD7
ENSG00000138074	0.310102952	0.024210248	SLC5A6
ENSG00000064687	0.503833183	0.024350429	ABCA7
ENSG00000143786	-0.875601306	0.024385525	CNIH3
ENSG00000185499	0.85384774	0.024405867	MUC1
ENSG00000198356	0.351690218	0.024463434	ASNA1
ENSG00000180008	-0.322436793	0.024558159	SOCS4
ENSG00000130175	0.393465629	0.024558159	PRKCSH
ENSG00000006016	0.683795672	0.024688123	CRLF1
ENSG00000074317	0.611932795	0.024769378	SNCB
ENSG00000165995	-0.721055054	0.024835839	CACNB2
ENSG00000278540	0.478180582	0.024883588	ACACA
ENSG00000151693	0.370685988	0.024970129	ASAP2
ENSG00000083937	-0.421608452	0.024970129	CHMP2B
ENSG00000147316	-0.431932675	0.024977306	MCPH1
ENSG00000164897	0.340500233	0.025030262	TMUB1
ENSG00000273748	-0.695374374	0.025051133	AL592183.1
ENSG00000166750	-0.569000804	0.025289897	SLFN5
ENSG00000135338	-0.492444935	0.025327219	LCA5
ENSG00000171298	0.413030667	0.025359542	GAA
ENSG00000132002	0.430702635	0.025457804	DNAJB1
ENSG00000187902	0.83871264	0.025457804	SHISA7
ENSG00000112852	0.55945273	0.02547725	PCDHB2
ENSG00000167962	0.371462078	0.025494059	ZNF598
ENSG00000151834	-0.797011911	0.025754937	GABRA2
ENSG00000137693	-0.327655986	0.025901119	YAP1
ENSG00000132286	-0.38452665	0.025925178	TIMM10B
ENSG00000143437	-0.337846182	0.025972776	ARNT
ENSG00000131653	0.291232936	0.02616545	TRAF7
ENSG00000163888	0.611389788	0.026167216	CAMK2N2
ENSG00000180155	0.697299708	0.026223317	LYNX1
ENSG00000172262	-0.392314518	0.026256332	ZNF131
ENSG00000143390	0.364094231	0.02629504	RFX5
ENSG00000251493	-0.53708763	0.026509627	FOXD1
ENSG00000231389	0.833496131	0.026571701	HLA-DPA1
ENSG00000104812	0.31106598	0.026571701	GYS1
ENSG00000166900	-0.485572514	0.026744642	STX3
ENSG00000186854	-0.81349697	0.026839484	TRABD2A
ENSG00000137124	0.31186386	0.026839484	ALDH1B1
ENSG00000128739	-0.605363561	0.026839484	SNRPN
ENSG00000181588	0.428719225	0.026839484	MEX3D
ENSG00000163728	-0.373420699	0.02688743	TTC14
ENSG00000204536	0.331516269	0.026978621	CCHCR1
ENSG00000006118	0.358051484	0.026989673	TMEM132A
ENSG00000169604	-0.55223877	0.027006526	ANTXR1
ENSG00000047849	0.471988872	0.027006526	MAP4
ENSG00000175662	0.415683671	0.027006526	TOM1L2
ENSG00000285980	0.721920403	0.027019495	AP003025.2
ENSG00000110066	-0.415801284	0.027107591	KMT5B
ENSG00000062485	0.297796691	0.02723967	CS
ENSG00000104774	0.374121058	0.02723967	MAN2B1
ENSG00000111669	0.325549997	0.02723981	TPI1
ENSG00000171295	0.788200843	0.027270228	ZNF440
ENSG00000274128	-0.824490259	0.027285253	AC027807.2
ENSG00000189060	-0.555526636	0.027304561	H1F0
ENSG00000198919	-0.354936593	0.027340885	DZIP3
ENSG00000128011	0.713088821	0.027624714	LRFN1
ENSG00000160211	0.443760593	0.027694202	G6PD
ENSG00000128626	0.336709284	0.027694202	MRPS12
ENSG00000144579	0.353465841	0.027747231	CTDSP1
ENSG00000181826	0.487012209	0.027747231	RELL1
ENSG00000149115	0.489634078	0.027841641	TNKS1BP1
ENSG00000110651	0.371785663	0.027917462	CD81
ENSG00000184208	-0.386185247	0.027924323	C22orf46
ENSG00000164142	0.68352422	0.028159614	FAM160A1
ENSG00000137942	-0.381954773	0.028217618	FNBP1L
ENSG00000266074	0.596222707	0.028303816	BAHCC1
ENSG00000260230	0.757836144	0.028305882	FRRS1L
ENSG00000173226	-0.41409955	0.028418599	IQCB1
ENSG00000247095	0.744054821	0.028418599	MIR210HG
ENSG00000176171	0.504886754	0.028514795	BNIP3
ENSG00000185189	0.521203282	0.028567579	NRBP2
ENSG00000127666	0.704327642	0.028593246	TICAM1
ENSG00000012171	-0.480415381	0.028794868	SEMA3B
ENSG00000269352	0.692366701	0.028794868	PTOV1-AS2
ENSG00000144596	0.840622739	0.028836763	GRIP2
ENSG00000155158	0.444454694	0.028845535	TTC39B
ENSG00000186575	0.346179891	0.029010561	NF2
ENSG00000198887	-0.402371476	0.029049124	SMC5
ENSG00000173334	-0.419061215	0.029154501	TRIB1
ENSG00000127564	0.41407057	0.029245313	PKMYT1
ENSG00000167393	0.465764353	0.029339488	PPP2R3B
ENSG00000162817	-0.434968689	0.029348847	C1orf115
ENSG00000187672	-0.568277166	0.029348847	ERC2
ENSG00000058729	-0.471509492	0.029391966	RIOK2
ENSG00000161638	0.354039235	0.029432864	ITGA5
ENSG00000148690	-0.430098358	0.029502922	FRA10AC1
ENSG00000075089	-0.473328013	0.029703394	ACTR6
ENSG00000161013	0.314963898	0.029709825	MGAT4B
ENSG00000204120	0.374187819	0.029933283	GIGYF2
ENSG00000150893	-0.774280123	0.029966276	FREM2
ENSG00000180535	0.816653984	0.030048199	BHLHA15
ENSG00000084774	0.504038837	0.030165915	CAD
ENSG00000174456	-0.555568448	0.030336434	C12orf76
ENSG00000135605	0.688674595	0.030390497	TEC
ENSG00000223960	-0.537326166	0.030482371	AC009948.1
ENSG00000062282	0.794024206	0.030482371	DGAT2
ENSG00000103550	-0.35296666	0.030482371	KNOP1
ENSG00000213799	-0.513391642	0.030482371	ZNF845
ENSG00000121413	0.435623017	0.030482371	ZSCAN18
ENSG00000135315	-0.496936251	0.030484377	CEP162
ENSG00000175826	0.601172471	0.030655827	CTDNEP1
ENSG00000099797	0.532533375	0.030655827	TECR
ENSG00000090006	0.568184679	0.030689911	LTBP4
ENSG00000183317	0.561981857	0.030717698	EPHA10
ENSG00000147027	-0.819884348	0.030717698	TMEM47
ENSG00000184967	0.449339338	0.030733574	NOC4L
ENSG00000273344	-0.500364405	0.030740386	PAXIP1-AS1
ENSG00000187498	-0.369938447	0.030766844	COL4A1
ENSG00000099814	0.438854076	0.030937789	CEP170B
ENSG00000250182	0.527647574	0.030949315	EEF1A1P13
ENSG00000198598	0.482412799	0.030949315	MMP17
ENSG00000133250	0.627956461	0.030949315	ZNF414
ENSG00000176720	0.386349511	0.031006107	BOK
ENSG00000276966	-0.536712125	0.031036308	HIST1H4E
ENSG00000155085	-0.756445808	0.031116443	AK9
ENSG00000226479	-0.434020546	0.031125341	TMEM185B
ENSG00000113597	-0.434006508	0.031191251	TRAPPC13
ENSG00000204991	0.448140883	0.031238153	SPIRE2
ENSG00000198792	0.407258855	0.031249149	TMEM184B
ENSG00000103269	0.523235555	0.031257471	RHBDL1
ENSG00000081377	-0.364945833	0.031282624	CDC14B
ENSG00000159346	0.338986411	0.031433162	ADIPOR1
ENSG00000249641	-0.839495333	0.031433162	HOXC13-AS
ENSG00000183647	0.525185361	0.031460383	ZNF530
ENSG00000173905	-0.465232393	0.031462738	GOLIM4
ENSG00000181481	0.453334043	0.031530497	RNF135
ENSG00000081237	-0.556979323	0.031619361	PTPRC
ENSG00000103769	-0.34780518	0.031750454	RAB11A
ENSG00000113356	0.472015064	0.031905006	POLR3G
ENSG00000220205	0.791868959	0.031905006	VAMP2
ENSG00000276649	-0.841891853	0.031905006	AL117335.1
ENSG00000198670	-0.686511501	0.031950064	LPA
ENSG00000130669	0.500441305	0.031950064	PAK4
ENSG00000079805	0.3866404	0.032013866	DNM2
ENSG00000271851	-0.719762339	0.032149415	AC087501.4
ENSG00000143882	0.844105212	0.032226963	ATP6V1C2
ENSG00000104946	0.564577425	0.032281777	TBC1D17
ENSG00000086015	0.457652528	0.032438081	MAST2
ENSG00000143514	-0.365979882	0.032531679	TP53BP2
ENSG00000107864	0.591065521	0.032531679	CPEB3
ENSG00000109762	-0.458854817	0.03261662	SNX25
ENSG00000187741	0.415700206	0.03261662	FANCA
ENSG00000198453	-0.523295857	0.03261662	ZNF568
ENSG00000197324	0.394715527	0.032655518	LRP10
ENSG00000276399	0.827009826	0.032761617	FLJ36000
ENSG00000237424	-0.653469625	0.032777033	FOXD2-AS1
ENSG00000169689	0.384235589	0.03288667	CENPX
ENSG00000099860	-0.461470427	0.033000417	GADD45B
ENSG00000177181	0.428478821	0.03327009	RIMKLA
ENSG00000196935	0.679385901	0.033295293	SRGAP1
ENSG00000024048	-0.313823348	0.033470846	UBR2
ENSG00000106266	0.41972888	0.033470846	SNX8
ENSG00000174938	0.418104216	0.033645675	SEZ6L2
ENSG00000173193	0.406738822	0.033792637	PARP14
ENSG00000231721	0.581720018	0.033834024	LINC-PINT
ENSG00000079819	0.423346367	0.0339095	EPB41L2
ENSG00000113645	0.366041634	0.034022869	WWC1
ENSG00000160360	0.333516591	0.034212491	GPSM1
ENSG00000124383	-0.455125026	0.034219043	MPHOSPH10
ENSG00000141258	0.326883992	0.034219043	SGSM2
ENSG00000182141	-0.43063924	0.034281266	ZNF708
ENSG00000132005	0.663805808	0.034313416	RFX1
ENSG00000159403	0.701873823	0.034351343	C1R
ENSG00000103404	0.369329611	0.034558618	USP31
ENSG00000167693	0.313889422	0.034599868	NXN
ENSG00000119778	-0.383221856	0.034662627	ATAD2B
ENSG00000154548	-0.391169168	0.034662627	SRSF12
ENSG00000130164	0.454533091	0.034662627	LDLR
ENSG00000105518	0.457868209	0.034662627	TMEM205
ENSG00000105063	0.413262388	0.034662627	PPP6R1
ENSG00000186908	-0.424234067	0.034701909	ZDHHC17
ENSG00000130270	0.835861012	0.034748657	ATP8B3
ENSG00000251136	-0.59611061	0.034758052	AF117829.1
ENSG00000141873	0.389546298	0.034772446	SLC39A3
ENSG00000019144	0.414377196	0.034810518	PHLDB1
ENSG00000105576	0.393522863	0.035049052	TNPO2
ENSG00000134982	-0.306045401	0.035074891	APC
ENSG00000246174	-0.625631151	0.035096366	KCTD21-AS1
ENSG00000178538	-0.727862366	0.035245661	CA8
ENSG00000100211	-0.469409968	0.035255224	CBY1
ENSG00000159399	0.497098797	0.035285357	HK2
ENSG00000149499	0.446955348	0.035379461	EML3
ENSG00000184205	0.340614266	0.035393127	TSPYL2
ENSG00000145526	0.630011918	0.035462552	CDH18
ENSG00000115414	-0.672966936	0.03548773	FN1
ENSG00000121060	0.345403534	0.035489264	TRIM25
ENSG00000109929	-0.351096861	0.035494303	SC5D
ENSG00000186318	-0.440438803	0.035583828	BACE1
ENSG00000104823	0.519322278	0.035583828	ECH1
ENSG00000144827	-0.40591153	0.035921002	ABHD10
ENSG00000107485	-0.754939088	0.035921002	GATA3
ENSG00000183751	0.355234443	0.035921002	TBL3
ENSG00000102977	0.370586146	0.035921002	ACD
ENSG00000125826	0.416569838	0.035921002	RBCK1
ENSG00000153936	-0.301178294	0.035928999	HS2ST1
ENSG00000140807	0.386551991	0.035989064	NKD1
ENSG00000137876	-0.469940057	0.036159159	RSL24D1
ENSG00000129355	0.611120893	0.036159159	CDKN2D
ENSG00000197557	-0.625105972	0.036200583	TTC30A
ENSG00000167554	0.813215636	0.036297045	ZNF610
ENSG00000177380	0.427306905	0.036322852	PPFIA3
ENSG00000274667	-0.828727836	0.036387938	AC090517.2
ENSG00000205746	0.505817272	0.03650522	AC126755.1
ENSG00000115257	0.623972394	0.03650522	PCSK4
ENSG00000229256	-0.796380047	0.036524038	ST13P13
ENSG00000182809	0.697533573	0.036524038	CRIP2
ENSG00000138593	-0.323531748	0.036524038	SECISBP2L
ENSG00000103852	-0.399487644	0.03652984	TTC23
ENSG00000197256	0.339989283	0.036810459	KANK2
ENSG00000166946	-0.490064281	0.036890591	CCNDBP1
ENSG00000160741	0.583987119	0.036895721	CRTC2
ENSG00000071054	-0.280927569	0.036957667	MAP4K4
ENSG00000035862	-0.565659395	0.037023291	TIMP2
ENSG00000151503	0.313517256	0.037091351	NCAPD3
ENSG00000268677	0.827090458	0.037111817	AC011495.3
ENSG00000128654	-0.395200582	0.03711618	MTX2
ENSG00000067955	-0.354734733	0.037237633	CBFB
ENSG00000121621	-0.418633643	0.03743149	KIF18A
ENSG00000111186	-0.754737745	0.037595606	WNT5B
ENSG00000166965	0.399204927	0.037701711	RCCD1
ENSG00000269293	-0.56302281	0.037718569	ZSCAN16-AS1
ENSG00000126822	-0.357781359	0.037846115	PLEKHG3
ENSG00000135905	-0.725320436	0.037911538	DOCK10
ENSG00000247596	0.402500314	0.037976863	TWF2
ENSG00000104853	0.392995153	0.037976863	CLPTM1
ENSG00000186815	0.431578479	0.037987729	TPCN1
ENSG00000224842	-0.762716932	0.037997004	AL161908.1
ENSG00000169372	-0.735941836	0.038149449	CRADD
ENSG00000082512	0.479931845	0.038166975	TRAF5
ENSG00000243679	0.681255851	0.038259099	AC018638.5
ENSG00000182378	0.333893105	0.038380133	PLCXD1
ENSG00000246273	-0.488768208	0.038617502	SBF2-AS1
ENSG00000135473	-0.371065763	0.038637962	PAN2
ENSG00000155329	-0.437139285	0.038716421	ZCCHC10
ENSG00000088899	0.38633716	0.03875396	LZTS3
ENSG00000114125	-0.385296644	0.038761934	RNF7
ENSG00000243156	0.406593819	0.0388017	MICAL3
ENSG00000146834	0.314932502	0.038897802	MEPCE
ENSG00000105373	0.295128094	0.039000996	NOP53
ENSG00000150995	0.372411578	0.039023918	ITPR1
ENSG00000143702	-0.358055974	0.039185098	CEP170
ENSG00000110696	0.484044947	0.039185098	C11orf58
ENSG00000121900	0.409157953	0.039270221	TMEM54
ENSG00000167107	0.623148212	0.039297562	ACSF2
ENSG00000101220	0.316323206	0.039297562	C20orf27
ENSG00000162927	-0.566410326	0.039322583	PUS10
ENSG00000235173	0.348293735	0.039322583	HGH1
ENSG00000130479	0.456249646	0.039495829	MAP1S
ENSG00000162980	-0.391728593	0.039555617	ARL5A
ENSG00000172007	-0.400306013	0.039555617	RAB33B
ENSG00000255284	0.584049319	0.039555617	AP006621.3
ENSG00000196924	0.322863101	0.039601754	FLNA
ENSG00000095539	0.635201625	0.039601754	SEMA4G
ENSG00000146476	-0.398890872	0.039640112	ARMT1
ENSG00000198911	0.512572771	0.039748615	SREBF2
ENSG00000174405	-0.421535247	0.039779891	LIG4
ENSG00000214199	0.638600413	0.040018617	EEF1A1P12
ENSG00000130204	0.293495603	0.040018617	TOMM40
ENSG00000108852	0.498408422	0.040080724	MPP2
ENSG00000154380	-0.282075792	0.040322618	ENAH
ENSG00000115540	-0.429019311	0.040322618	MOB4
ENSG00000196981	-0.64080688	0.040372875	WDR5B
ENSG00000234405	-0.653299358	0.040407539	Z69733.1
ENSG00000064995	-0.425364577	0.040499994	TAF11
ENSG00000087586	0.331854534	0.040542763	AURKA
ENSG00000177425	-0.358449416	0.040548974	PAWR
ENSG00000167600	0.744472734	0.040548974	CYP2S1
ENSG00000140451	-0.369744594	0.040620485	PIF1
ENSG00000204130	0.368680977	0.040761246	RUFY2
ENSG00000101928	-0.540965978	0.04081876	MOSPD1
ENSG00000171566	-0.341733684	0.040858835	PLRG1
ENSG00000083544	-0.439609574	0.04087479	TDRD3
ENSG00000167323	0.378342129	0.040897969	STIM1
ENSG00000160209	0.317696129	0.040931232	PDXK
ENSG00000136240	0.311047774	0.040986329	KDELR2
ENSG00000143867	-0.682141713	0.041048233	OSR1
ENSG00000152348	-0.435465126	0.041048233	ATG10
ENSG00000099625	0.367528435	0.041048233	CBARP
ENSG00000093144	-0.365535698	0.041182594	ECHDC1
ENSG00000123636	-0.305836712	0.041293261	BAZ2B
ENSG00000203485	0.440612525	0.041293261	INF2
ENSG00000123989	0.354160042	0.041434221	CHPF
ENSG00000118162	0.459334552	0.041435896	KPTN
ENSG00000268916	0.542827382	0.0414637	CSAG3
ENSG00000164976	0.482112919	0.041473025	MYORG
ENSG00000167775	0.305620147	0.041473025	CD320
ENSG00000179262	0.294229192	0.041553212	RAD23A
ENSG00000081307	-0.319429057	0.04158545	UBA5
ENSG00000109265	0.360953444	0.04158545	KIAA1211
ENSG00000157193	0.388759405	0.041652045	LRP8
ENSG00000237765	-0.374811584	0.041755799	FAM200B
ENSG00000159842	0.428520092	0.041938038	ABR
ENSG00000184216	0.340078905	0.041944536	IRAK1
ENSG00000172380	-0.321153118	0.041969135	GNG12
ENSG00000123200	-0.337460121	0.041975148	ZC3H13
ENSG00000125450	0.283915477	0.041975148	NUP85
ENSG00000128159	0.309851208	0.041975148	TUBGCP6
ENSG00000117411	0.33342807	0.042266878	B4GALT2
ENSG00000106868	-0.766785828	0.042433534	SUSD1
ENSG00000159363	0.294129799	0.042666522	ATP13A2
ENSG00000163104	-0.30163128	0.04267658	SMARCAD1
ENSG00000104863	0.498652384	0.042765917	LIN7B
ENSG00000196591	-0.269535576	0.04285499	HDAC2
ENSG00000088992	0.516868366	0.042861302	TESC
ENSG00000091409	0.34785055	0.042896275	ITGA6
ENSG00000120616	-0.376737868	0.042957759	EPC1
ENSG00000172731	0.357305792	0.042980275	LRRC20
ENSG00000078900	0.445782473	0.043042959	TP73
ENSG00000159069	0.296709624	0.043111747	FBXW5
ENSG00000126953	-0.39310867	0.043176766	TIMM8A
ENSG00000198690	-0.366025163	0.043289554	FAN1
ENSG00000127054	0.367805668	0.043331171	INTS11
ENSG00000073350	0.352501665	0.043433934	LLGL2
ENSG00000256546	0.587896141	0.043516622	AC156455.1
ENSG00000135341	-0.359574955	0.043618022	MAP3K7
ENSG00000132879	0.333210524	0.043688765	FBXO44
ENSG00000135476	0.316004609	0.043688765	ESPL1
ENSG00000258289	-0.414104366	0.043702645	CHURC1
ENSG00000136280	0.432877567	0.043737607	CCM2
ENSG00000173821	0.37980382	0.043737607	RNF213
ENSG00000131697	0.493965337	0.04381529	NPHP4
ENSG00000134049	-0.415751593	0.043829894	IER3IP1
ENSG00000158711	0.29795369	0.043873854	ELK4
ENSG00000127603	-0.336146246	0.043914873	MACF1
ENSG00000186792	0.543010573	0.043914873	HYAL3
ENSG00000084092	0.324498447	0.043914873	NOA1
ENSG00000146414	-0.340479269	0.043914873	SHPRH
ENSG00000134152	-0.371018545	0.043914873	KATNBL1
ENSG00000242612	0.43532691	0.043914873	DECR2
ENSG00000196476	0.742208202	0.043914873	C20orf96
ENSG00000112029	-0.390625181	0.044134536	FBXO5
ENSG00000123607	-0.405859035	0.044138634	TTC21B
ENSG00000028203	-0.374751765	0.044251158	VEZT
ENSG00000162066	0.482133131	0.044251158	AMDHD2
ENSG00000182979	0.32218962	0.044294969	MTA1
ENSG00000090097	0.465013966	0.044487135	PCBP4
ENSG00000141431	-0.743907125	0.044617115	ASXL3
ENSG00000116133	0.341414553	0.044737927	DHCR24
ENSG00000146463	-0.256208709	0.044851406	ZMYM4
ENSG00000253320	-0.769271431	0.044986509	AZIN1-AS1
ENSG00000196747	0.414198238	0.044986522	HIST1H2AI
ENSG00000212864	0.704569541	0.044992741	RNF208
ENSG00000186193	0.336703583	0.045169201	SAPCD2
ENSG00000086666	-0.363352237	0.045169201	ZFAND6
ENSG00000172361	-0.769145729	0.045452288	CFAP53
ENSG00000138036	-0.462075223	0.045494611	DYNC2LI1
ENSG00000134369	0.707127838	0.045514243	NAV1
ENSG00000197472	0.550548359	0.045730972	ZNF695
ENSG00000136877	0.365216359	0.045955237	FPGS
ENSG00000157152	0.618151264	0.046002137	SYN2
ENSG00000100350	0.55376758	0.046050738	FOXRED2
ENSG00000172115	-0.507080806	0.046186706	CYCS
ENSG00000176407	-0.276654537	0.046260245	KCMF1
ENSG00000111897	-0.369757792	0.046260245	SERINC1
ENSG00000196922	-0.382273033	0.046260245	ZNF252P
ENSG00000160188	-0.800539522	0.046260245	RSPH1
ENSG00000102996	0.381395747	0.046329611	MMP15
ENSG00000118200	-0.282536505	0.046439241	CAMSAP2
ENSG00000063176	0.488292933	0.046532861	SPHK2
ENSG00000283078	-0.726734895	0.046716198	AL137077.2
ENSG00000106689	0.331166598	0.046772209	LHX2
ENSG00000169933	-0.630133782	0.046906156	FRMPD4
ENSG00000170837	-0.537174981	0.046913783	GPR27
ENSG00000111911	-0.496188462	0.046913783	HINT3
ENSG00000166275	-0.548787828	0.046913783	BORCS7
ENSG00000111615	-0.344994145	0.046913783	KRR1
ENSG00000141858	0.284900177	0.046913783	SAMD1
ENSG00000160293	0.424694272	0.046991064	VAV2
ENSG00000173065	0.581032052	0.046991064	FAM222B
ENSG00000169230	0.335670059	0.047087008	PRELID1
ENSG00000272686	-0.560256288	0.047276567	AC006333.2
ENSG00000064666	0.285989069	0.047313351	CNN2
ENSG00000119760	-0.336596173	0.047359188	SUPT7L
ENSG00000138623	0.56204661	0.047359188	SEMA7A
ENSG00000125870	-0.425756572	0.047359188	SNRPB2
ENSG00000246582	-0.792825811	0.047595428	AC100861.1
ENSG00000168002	-0.375244378	0.047672532	POLR2G
ENSG00000116685	0.334098958	0.047726041	KIAA2013
ENSG00000155506	0.413835578	0.047948822	LARP1
ENSG00000188290	0.424904928	0.048102846	HES4
ENSG00000165521	0.475035658	0.048194127	EML5
ENSG00000148384	0.317964748	0.048330918	INPP5E
ENSG00000248015	0.47952259	0.048374707	AC005329.1
ENSG00000142459	0.477111794	0.048374707	EVI5L
ENSG00000089094	0.287344854	0.048392799	KDM2B
ENSG00000143633	-0.512343226	0.048495778	C1orf131
ENSG00000174738	-0.361258426	0.048495778	NR1D2
ENSG00000164687	0.351867041	0.048532561	FABP5
[truncated: 19 more rows]
